# Supplementary material for: Novel lures and COI sequences reveal cryptic new species of Bactrocera fruit flies in the Solomon Islands (Diptera, Tephritidae, Dacini)
Source: Zookeys. 2021 Aug 27;1057:49–103. doi: 10.3897/zookeys.1057.68375 (PMC8417025; doi:10.3897/zookeys.1057.68375)
Supplement: XML Treatment for Bactrocera (Bactrocera) allodistincta [file zookeys.1057.68375-treatment1.xml]

<!DOCTYPE tp:taxon-treatment
  PUBLIC "-//TaxonX//DTD Taxonomic Treatment Publishing DTD v0 20100105//EN" "tax-treatment-NSO.dtd">
<tp:taxon-treatment xmlns:tp="http://www.plazi.org/taxpub"><tp:treatment-meta><kwd-group><label>Taxon classification</label><kwd><named-content xmlns:xlink="http://www.w3.org/1999/xlink" content-type="kingdom">Animalia</named-content></kwd><kwd><named-content xmlns:xlink="http://www.w3.org/1999/xlink" content-type="order">Diptera</named-content></kwd><kwd><named-content xmlns:xlink="http://www.w3.org/1999/xlink" content-type="family">Tephritidae</named-content></kwd></kwd-group><mixed-citation publication-type="journal"><person-group><name><surname>Leblanc</surname><given-names>Luc</given-names></name><name><surname>Tsatsia</surname><given-names>Francis</given-names></name><name><surname>Doorenweerd</surname><given-names>Camiel</given-names></name></person-group><article-title>Novel lures and COI sequences reveal cryptic new species of <italic><tp:taxon-name><tp:taxon-name-part taxon-name-part-type="genus" reg="Bactrocera">Bactrocera</tp:taxon-name-part></tp:taxon-name></italic> fruit flies in the Solomon Islands (<tp:taxon-name><tp:taxon-name-part taxon-name-part-type="order">Diptera</tp:taxon-name-part></tp:taxon-name>, <tp:taxon-name><tp:taxon-name-part taxon-name-part-type="family">Tephritidae</tp:taxon-name-part></tp:taxon-name>, <tp:taxon-name><tp:taxon-name-part taxon-name-part-type="tribe">Dacini</tp:taxon-name-part></tp:taxon-name>)</article-title><source>Zookeys</source><day>27</day><month>8</month><year>2021</year><volume>1057</volume><fpage>49</fpage><lpage>103</lpage><pub-id pub-id-type="doi">10.3897/zookeys.1057.68375</pub-id></mixed-citation></tp:treatment-meta><tp:nomenclature><tp:taxon-name><object-id xmlns:xlink="http://www.w3.org/1999/xlink" content-type="arpha" xlink:type="simple">931B15D8-77B4-5D1C-91A7-9A2DADE1B808</object-id><tp:taxon-name-part taxon-name-part-type="genus" reg="Bactrocera">Bactrocera</tp:taxon-name-part> (<tp:taxon-name-part taxon-name-part-type="subgenus" reg="Bactrocera">Bactrocera</tp:taxon-name-part>) <tp:taxon-name-part taxon-name-part-type="species" reg="allodistincta">allodistincta</tp:taxon-name-part><object-id xmlns:xlink="http://www.w3.org/1999/xlink" content-type="zoobank" xlink:type="simple">http://zoobank.org/6D929FD2-D802-42D1-B15D-B14C78CF4442</object-id></tp:taxon-name><tp:taxon-authority>Leblanc &amp; Doorenweerd</tp:taxon-authority><tp:taxon-status xmlns:xlink="http://www.w3.org/1999/xlink" xlink:type="simple">sp. nov.</tp:taxon-status><xref ref-type="fig" rid="F3">Fig. 3A–E</xref></tp:nomenclature><tp:treatment-sec sec-type="type material" id="SECID0EOOAC"><title>Type material.</title><p><bold><italic>Holotype</italic>.</bold> Solomon Islands • ♂; Guadalcanal, forest; <named-content xmlns:xlink="http://www.w3.org/1999/xlink" content-type="dwc:verbatimCoordinates" xlink:type="simple"><named-content content-type="geo-json" specific-use="{&#34;type&#34;:&#34;Point&#34;,&#34;coordinates&#34;:[159.864700,-9.406700]}" id="NCID0E3OAC" xlink:type="simple">-9.4067, 159.8647</named-content></named-content>; 167 m; 4–16 Apr. 2018; L. Leblanc, F. Tsatsia leg.; cue-lure baited trap FFSo015. Deposited in <abbrev xmlns:xlink="http://www.w3.org/1999/xlink" content-type="institution" xlink:title="University of Hawaii Insect Museum, Honolulu, Hawaii, United States" id="ABBRID0EBPAC" xlink:type="simple">UHIM</abbrev>. <bold><italic>Paratypes</italic>.</bold> 11 males. Solomon Islands • 1 ♂; Guadalcanal forest; <named-content xmlns:xlink="http://www.w3.org/1999/xlink" content-type="dwc:verbatimCoordinates" xlink:type="simple"><named-content content-type="geo-json" specific-use="{&#34;type&#34;:&#34;Point&#34;,&#34;coordinates&#34;:[159.862800,-9.404100]}" id="NCID0ENPAC" xlink:type="simple">-9.4041, 159.8628</named-content></named-content>; 153 m; 4–16 Apr. 2018; L. Leblanc, F. Tsatsia leg.; cue-lure baited trap FFSo011 • 1 ♂; same locality and date as for preceding; <named-content xmlns:xlink="http://www.w3.org/1999/xlink" content-type="dwc:verbatimCoordinates" xlink:type="simple"><named-content content-type="geo-json" specific-use="{&#34;type&#34;:&#34;Point&#34;,&#34;coordinates&#34;:[159.864700,-9.406700]}" id="NCID0EVPAC" xlink:type="simple">-9.4067, 159.8647</named-content></named-content>; 167 m; trap FFSo015 • 1 ♂; same locality and date as for preceding; <named-content xmlns:xlink="http://www.w3.org/1999/xlink" content-type="dwc:verbatimCoordinates" xlink:type="simple"><named-content content-type="geo-json" specific-use="{&#34;type&#34;:&#34;Point&#34;,&#34;coordinates&#34;:[159.866400,-9.407200]}" id="NCID0E4PAC" xlink:type="simple">-9.4072, 159.8664</named-content></named-content>; 153 m; trap FFSo016 • 2 ♂; same locality and date as for preceding; <named-content xmlns:xlink="http://www.w3.org/1999/xlink" content-type="dwc:verbatimCoordinates" xlink:type="simple"><named-content content-type="geo-json" specific-use="{&#34;type&#34;:&#34;Point&#34;,&#34;coordinates&#34;:[159.867100,-9.406400]}" id="NCID0EGAAE" xlink:type="simple">-9.4064, 159.8671</named-content></named-content>; 145 m; trap FFSo018; molecular voucher <abbrev xmlns:xlink="http://www.w3.org/1999/xlink" content-type="institution" xlink:title="University of Hawaii Insect Museum, Honolulu, Hawaii, United States" id="ABBRID0ELAAE" xlink:type="simple">UHIM</abbrev>.ms08766 • 2 ♂; same locality and date as for preceding; <named-content xmlns:xlink="http://www.w3.org/1999/xlink" content-type="dwc:verbatimCoordinates" xlink:type="simple"><named-content content-type="geo-json" specific-use="{&#34;type&#34;:&#34;Point&#34;,&#34;coordinates&#34;:[159.867200,-9.405900]}" id="NCID0ETAAE" xlink:type="simple">-9.4059, 159.8672</named-content></named-content>; 133 m; trap FFSo019 • 1 ♂; same locality and date as for preceding; <named-content xmlns:xlink="http://www.w3.org/1999/xlink" content-type="dwc:verbatimCoordinates" xlink:type="simple"><named-content content-type="geo-json" specific-use="{&#34;type&#34;:&#34;Point&#34;,&#34;coordinates&#34;:[159.866500,-9.405500]}" id="NCID0E2AAE" xlink:type="simple">-9.4055, 159.8665</named-content></named-content>; 145 m; trap FFSo020 • 1 ♂; same locality and date as for preceding; <named-content xmlns:xlink="http://www.w3.org/1999/xlink" content-type="dwc:verbatimCoordinates" xlink:type="simple"><named-content content-type="geo-json" specific-use="{&#34;type&#34;:&#34;Point&#34;,&#34;coordinates&#34;:[159.865200,-9.404000]}" id="NCID0EDBAE" xlink:type="simple">-9.4040, 159.8652</named-content></named-content>; 125 m; trap FFSo023 • 1 ♂; same locality and date as for preceding; <named-content xmlns:xlink="http://www.w3.org/1999/xlink" content-type="dwc:verbatimCoordinates" xlink:type="simple"><named-content content-type="geo-json" specific-use="{&#34;type&#34;:&#34;Point&#34;,&#34;coordinates&#34;:[159.869500,-9.402600]}" id="NCID0ELBAE" xlink:type="simple">-9.4026, 159.8695</named-content></named-content>; 57 m; trap FFSo027 • 1 ♂; same locality and date as for preceding; <named-content xmlns:xlink="http://www.w3.org/1999/xlink" content-type="dwc:verbatimCoordinates" xlink:type="simple"><named-content content-type="geo-json" specific-use="{&#34;type&#34;:&#34;Point&#34;,&#34;coordinates&#34;:[159.870000,-9.400000]}" id="NCID0ETBAE" xlink:type="simple">-9.4000, 159.8700</named-content></named-content>; 57 m; trap FFSo029. Seven of the paratypes are deposited at <abbrev xmlns:xlink="http://www.w3.org/1999/xlink" content-type="institution" xlink:title="University of Hawaii Insect Museum, Honolulu, Hawaii, United States" id="ABBRID0EYBAE" xlink:type="simple">UHIM</abbrev>, three at <abbrev xmlns:xlink="http://www.w3.org/1999/xlink" content-type="institution" xlink:title="William F. Barr Entomological Museum, Moscow, Idaho, United States" id="ABBRID0E4BAE" xlink:type="simple">WFBM</abbrev>, and one at <named-content xmlns:xlink="http://www.w3.org/1999/xlink" content-type="dwc:institutional_code" xlink:type="simple">USNM</named-content>.</p></tp:treatment-sec><tp:treatment-sec sec-type="Differential diagnosis" id="SECID0EHCAE"><title>Differential diagnosis.</title><p><italic><tp:taxon-name><tp:taxon-name-part taxon-name-part-type="genus" reg="Bactrocera">Bactrocera</tp:taxon-name-part><tp:taxon-name-part taxon-name-part-type="species" reg="allodistincta">allodistincta</tp:taxon-name-part></tp:taxon-name></italic> differs from <italic><tp:taxon-name><tp:taxon-name-part taxon-name-part-type="genus" reg="Bactrocera">B.</tp:taxon-name-part><tp:taxon-name-part taxon-name-part-type="species" reg="pseudodistincta">pseudodistincta</tp:taxon-name-part></tp:taxon-name></italic> (Drew) (Fig. <xref ref-type="fig" rid="F4">4</xref>) in the presence of orange-brown lateral and posterior markings on the predominantly black scutum, abdominal tergites III–V with a narrower medial black stripe, the lateral black markings on tergite IV narrowed posteriorly, and the rather diffuse fuscous crossband on the wing. It differs from <italic><tp:taxon-name><tp:taxon-name-part taxon-name-part-type="genus" reg="Bactrocera">B.</tp:taxon-name-part><tp:taxon-name-part taxon-name-part-type="species" reg="distincta">distincta</tp:taxon-name-part></tp:taxon-name></italic> (Malloch) in that the costal band is diffuse orange-brown and the crossband is sinuous, with a bend along vein M (Fig. <xref ref-type="fig" rid="F3">3E</xref>), whereas the entire costal band, including in the basicostal and costal cells, is dark fuscous and the crossband is broad and straight in <italic><tp:taxon-name><tp:taxon-name-part taxon-name-part-type="genus" reg="Bactrocera">B.</tp:taxon-name-part><tp:taxon-name-part taxon-name-part-type="species" reg="distincta">distincta</tp:taxon-name-part></tp:taxon-name></italic> (Fig. <xref ref-type="fig" rid="F5">5E</xref>).</p></tp:treatment-sec><tp:treatment-sec sec-type="Molecular diagnosis" id="SECID0EFEAE"><title>Molecular diagnosis.</title><p>We obtained a single <abbrev xmlns:xlink="http://www.w3.org/1999/xlink" xlink:title="cytochrome c oxidase I" id="ABBRID0ELEAE" xlink:type="simple">COI</abbrev> sequence (<abbrev xmlns:xlink="http://www.w3.org/1999/xlink" content-type="institution" xlink:title="University of Hawaii Insect Museum, Honolulu, Hawaii, United States" id="ABBRID0EPEAE" xlink:type="simple">UHIM</abbrev>.ms08766) which matches closest to <italic><tp:taxon-name><tp:taxon-name-part taxon-name-part-type="genus" reg="Bactrocera">Bactrocera</tp:taxon-name-part><tp:taxon-name-part taxon-name-part-type="species" reg="pedestris">pedestris</tp:taxon-name-part></tp:taxon-name></italic> (Bezzi) [misidentified as <italic><tp:taxon-name><tp:taxon-name-part taxon-name-part-type="genus" reg="Bactrocera">B.</tp:taxon-name-part><tp:taxon-name-part taxon-name-part-type="species" reg="gombokensis">gombokensis</tp:taxon-name-part></tp:taxon-name></italic> Drew &amp; Hancock, 1994 in <xref ref-type="bibr" rid="B7">Doorenweerd et al. 2020</xref>], at 10.25% pairwise distance. <italic><tp:taxon-name><tp:taxon-name-part taxon-name-part-type="genus" reg="Bactrocera">Bactrocera</tp:taxon-name-part><tp:taxon-name-part taxon-name-part-type="species" reg="pseudodistincta">pseudodistincta</tp:taxon-name-part></tp:taxon-name></italic> (Drew) [N = 2] is also represented in the dataset and does not appear as a close match, but <italic><tp:taxon-name><tp:taxon-name-part taxon-name-part-type="genus" reg="Bactrocera">B.</tp:taxon-name-part><tp:taxon-name-part taxon-name-part-type="species" reg="distincta">distincta</tp:taxon-name-part></tp:taxon-name></italic> is not represented.</p></tp:treatment-sec><tp:treatment-sec sec-type="description" id="SECID0EEGAE"><title>Description of adult.</title><p><bold>Male. <italic>Head</italic></bold> (Fig. <xref ref-type="fig" rid="F3">3A</xref>). Height 1.56 ± 0.12 (SD) (1.37–1.67) mm. Frons of even width, 0.80 ± 0.03 (0.73–0.83) mm long and 1.40 ± 1.05 (1.33–1.50) times as long as broad; fulvous, sometimes fuscous around orbital seta and anteromedial hump; latter covered by short red-brown microtrichia; three pairs of dark fuscous frontal setae present; lunule fulvous. Ocellar triangle black. Vertex fulvous with two pairs of dark fuscous vertical setae. Face fulvous with a pair of moderately sized oval black spots in antennal furrows; length 0.49 ± 0.05 (0.43–0.60) mm. Gena fulvous, with a fuscous subocular spot and a dark fuscous seta. Occiput fulvous with a dark fuscous to black dorsomedial marking; a row of 4–6 dark fuscous postocular setae present behind eye. Antenna with scape and pedicel fulvous and first flagellomere fulvous with pale fuscous on lateral surface of flagellum; a strong red-brown dorsal seta on pedicel; arista fulvous basally and black distally; length of segments: 0.22 ± 0.04 (0.17–0.27) mm; 0.27 ± 0.03 (0.23–0.33) mm; 0.71 ± 0.04 (0.67–0.73) mm.</p><fig id="F3" position="float" orientation="portrait"><object-id xmlns:xlink="http://www.w3.org/1999/xlink" content-type="doi" xlink:type="simple">10.3897/zookeys.1057.68375.figure3</object-id><object-id xmlns:xlink="http://www.w3.org/1999/xlink" content-type="arpha" xlink:type="simple">336F0251-D53B-5CE0-84FF-88F61672B817</object-id><label>Figure 3.</label><caption><p><italic><tp:taxon-name><tp:taxon-name-part taxon-name-part-type="genus" reg="Bactrocera">Bactrocera</tp:taxon-name-part><tp:taxon-name-part taxon-name-part-type="species" reg="allodistincta">allodistincta</tp:taxon-name-part></tp:taxon-name></italic> sp. nov. <bold>A</bold> head <bold>B</bold> head and scutum <bold>C</bold> abdomen <bold>D</bold> male genitalia <bold>E</bold> wing <bold>F</bold> lateral view.</p></caption><graphic xmlns:xlink="http://www.w3.org/1999/xlink" xlink:href="zookeys-1057-049-g003.jpg" position="float" orientation="portrait" xlink:type="simple" id="oo_581765.jpg"><uri content-type="original_file" xlink:type="simple">https://binary.pensoft.net/fig/581765</uri></graphic></fig><p><bold><italic>Thorax</italic></bold> (Fig. <xref ref-type="fig" rid="F3">3B</xref>). Scutum black except orange-brown ventral to and narrowly medial to lateral postsutural vitta, around notopleural suture, along lateral margin between postpronotal lobe and notopleuron, medial to postpronotal lobe, and along posterior margin of scutum. Scutum with two broad parallel medial stripes of dense silvery microtrichia along entire scutum length. Pleural areas black except orange-brown anterior margin of anepisternum and proeipsternum. Yellow markings: postpronotal lobe; notopleuron; moderately broad paired parallel-sided lateral postsutural vitta reaching intra-alar seta posteriorly; broad anepisternal stripe with anterior margin straight, reaching to anterior notopleural seta dorsally; a large transverse spot on katepisternum below the anepisternal stripe; anterior 4⁄5 of anatergite and ¾ of katatergite (posteriorly black). Mediotergite black. Scutellum yellow except for very narrow black basal band. Setae: 1 pair scutellar; 1 pair prescutellar acrostichal; 1 pair intra-alar; 1 pair postalar; 1 pair postsutural supra-alar; 1 pair anepisternal; 2 pairs notopleural; 2 pairs scapular; all setae well developed and dark fuscous.</p><p><bold><italic>Legs</italic></bold> (Fig. <xref ref-type="fig" rid="F3">3F</xref>). All legs entirely fulvous with apical 2⁄5 of hind tibia fuscous. Fore femur with a row of long pale dorsal setae. Mid-tibia with apical black spur.</p><p><bold><italic>Wing</italic></bold> (Fig. <xref ref-type="fig" rid="F3">3E</xref>). Length 5.6 ± 0.2 (5.3–5.9) mm; basal costal and costal cells fuscous with microtrichia in posterodistal corner of costal cell; broad fuscous costal band confluent with R<sub>4+5</sub>, remaining broad at apex and ending at apex of medial vein; a diffuse orange-brown crossband along crossvein r-m, continuing along M and dm-cu to reach posterior wing margin, and a broad fuscous anal streak over cell bcu and basal margin of cu<sub>1</sub>; remainder of wing light fuscous; dense aggregation of microtrichia around A<sub>1</sub> + CuA<sub>2</sub>; supernumerary lobe weakly developed.</p><p><bold><italic>Abdomen</italic></bold> (Fig. <xref ref-type="fig" rid="F3">3C, D</xref>). Oval with tergites not fused; pecten present on tergite III; posterior lobe of surstylus short; abdominal sternite V with a deep concavity on posterior margin. Base of syntergite I+II wider than long. Syntergite I+II orange-brown with base black and a narrow sub-basal transverse medial black band. Tergites III–V orange-brown with moderately broad medial black stripe reaching apex, and large lateral black markings on tergite III and anterolateral corners of tergites IV and V. Ceromata on tergite V indistinct from abdomen orange-brown color. Sternite I dark fuscous, sternite II fulvous, and sternites III–V fulvous tending fuscous medially.</p><p><bold>Female.</bold> Unknown</p></tp:treatment-sec><tp:treatment-sec sec-type="Male attractant" id="SECID0EOJAE"><title>Male attractant.</title><p>Cue-lure.</p></tp:treatment-sec><tp:treatment-sec sec-type="etymology" id="SECID0ETJAE"><title>Etymology.</title><p>The specific name is a noun in apposition, derived from the Greek <italic>allos</italic> (another) and the species resembles <italic><tp:taxon-name><tp:taxon-name-part taxon-name-part-type="genus" reg="Bactrocera">B.</tp:taxon-name-part><tp:taxon-name-part taxon-name-part-type="species" reg="distincta">distincta</tp:taxon-name-part></tp:taxon-name></italic> (Malloch). Previously, <italic><tp:taxon-name><tp:taxon-name-part taxon-name-part-type="genus" reg="Bactrocera">B.</tp:taxon-name-part><tp:taxon-name-part taxon-name-part-type="species" reg="pseudodistincta">pseudodistincta</tp:taxon-name-part></tp:taxon-name></italic> (Drew) had been described as a species with similar appearance to <italic><tp:taxon-name><tp:taxon-name-part taxon-name-part-type="genus" reg="Bactrocera">B.</tp:taxon-name-part><tp:taxon-name-part taxon-name-part-type="species" reg="distincta">distincta</tp:taxon-name-part></tp:taxon-name></italic>. All three are present in Oceania.</p><fig id="F4" position="float" orientation="portrait"><object-id xmlns:xlink="http://www.w3.org/1999/xlink" content-type="doi" xlink:type="simple">10.3897/zookeys.1057.68375.figure4</object-id><object-id xmlns:xlink="http://www.w3.org/1999/xlink" content-type="arpha" xlink:type="simple">3B522382-DC8C-5DA1-BE90-B61269DABDCF</object-id><label>Figure 4.</label><caption><p><italic><tp:taxon-name><tp:taxon-name-part taxon-name-part-type="genus" reg="Bactrocera">Bactrocera</tp:taxon-name-part><tp:taxon-name-part taxon-name-part-type="species" reg="pseudodistincta">pseudodistincta</tp:taxon-name-part></tp:taxon-name></italic> (Drew) <bold>A</bold> head <bold>B</bold> head and scutum <bold>C</bold> abdomen <bold>D</bold> wing <bold>E</bold> lateral view.</p></caption><graphic xmlns:xlink="http://www.w3.org/1999/xlink" xlink:href="zookeys-1057-049-g004.jpg" position="float" orientation="portrait" xlink:type="simple" id="oo_581766.jpg"><uri content-type="original_file" xlink:type="simple">https://binary.pensoft.net/fig/581766</uri></graphic></fig></tp:treatment-sec><tp:treatment-sec sec-type="notes" id="SECID0E5LAE"><title>Notes.</title><p><italic><tp:taxon-name><tp:taxon-name-part taxon-name-part-type="genus" reg="Bactrocera">Bactrocera</tp:taxon-name-part><tp:taxon-name-part taxon-name-part-type="species" reg="allodistincta">allodistincta</tp:taxon-name-part></tp:taxon-name></italic> was included as <italic><tp:taxon-name><tp:taxon-name-part taxon-name-part-type="genus" reg="Bactrocera">B.</tp:taxon-name-part></tp:taxon-name></italic> spnSol01 in <xref ref-type="bibr" rid="B7">Doorenweerd et al. (2020)</xref>.</p><fig id="F5" position="float" orientation="portrait"><object-id xmlns:xlink="http://www.w3.org/1999/xlink" content-type="doi" xlink:type="simple">10.3897/zookeys.1057.68375.figure5</object-id><object-id xmlns:xlink="http://www.w3.org/1999/xlink" content-type="arpha" xlink:type="simple">4C2322D6-D53B-5DE1-8F86-F1C20B016E29</object-id><label>Figure 5.</label><caption><p><italic><tp:taxon-name><tp:taxon-name-part taxon-name-part-type="genus" reg="Bactrocera">Bactrocera</tp:taxon-name-part><tp:taxon-name-part taxon-name-part-type="species" reg="distincta">distincta</tp:taxon-name-part></tp:taxon-name></italic> (Malloch) <bold>A</bold> head <bold>B</bold> head and scutum <bold>C</bold> female abdomen <bold>D</bold> male abdomen <bold>E</bold> wing <bold>F</bold> lateral view.</p></caption><graphic xmlns:xlink="http://www.w3.org/1999/xlink" xlink:href="zookeys-1057-049-g005.jpg" position="float" orientation="portrait" xlink:type="simple" id="oo_581767.jpg"><uri content-type="original_file" xlink:type="simple">https://binary.pensoft.net/fig/581767</uri></graphic></fig></tp:treatment-sec><ref-list><ref id="B7"><mixed-citation xmlns:xlink="http://www.w3.org/1999/xlink" xlink:type="simple"><person-group><name name-style="western"><surname>Doorenweerd</surname><given-names>C</given-names></name><name name-style="western"><surname>Jose</surname><given-names>MS</given-names></name><name name-style="western"><surname>Leblanc</surname><given-names>L</given-names></name><name name-style="western"><surname>Barr</surname><given-names>N</given-names></name><name name-style="western"><surname>Geib</surname><given-names>S</given-names></name><name name-style="western"><surname>Chung</surname><given-names>AYC</given-names></name><name name-style="western"><surname>Dupuis</surname><given-names>J</given-names></name><name name-style="western"><surname>Ekayanti</surname><given-names>A</given-names></name><name name-style="western"><surname>Fiegalan</surname><given-names>ER</given-names></name><name name-style="western"><surname>Hemachandra</surname><given-names>KS</given-names></name><name name-style="western"><surname>Chia-lung</surname><given-names>MAH</given-names></name></person-group> (<year>2020</year>) DNA barcodes and reliable molecular identifications in a diverse group of invasive pests: lessons from <italic><tp:taxon-name><tp:taxon-name-part taxon-name-part-type="genus">Bactrocera</tp:taxon-name-part></tp:taxon-name></italic> fruit flies on variation across the COI gene, introgression, and standardization. bioRxiv. <ext-link xlink:type="simple" ext-link-type="doi" xlink:href="10.1101/2020.11.23.394510">https://doi.org/10.1101/2020.11.23.394510</ext-link></mixed-citation></ref></ref-list></tp:taxon-treatment>
