# Supplementary material for: Novel lures and COI sequences reveal cryptic new species of Bactrocera fruit flies in the Solomon Islands (Diptera, Tephritidae, Dacini)
Source: Zookeys. 2021 Aug 27;1057:49–103. doi: 10.3897/zookeys.1057.68375 (PMC8417025; doi:10.3897/zookeys.1057.68375)
Supplement: XML Treatment for Bactrocera (Bactrocera) geminosimulata [file zookeys.1057.68375-treatment2.xml]

<!DOCTYPE tp:taxon-treatment
  PUBLIC "-//TaxonX//DTD Taxonomic Treatment Publishing DTD v0 20100105//EN" "tax-treatment-NSO.dtd">
<tp:taxon-treatment xmlns:tp="http://www.plazi.org/taxpub"><tp:treatment-meta><kwd-group><label>Taxon classification</label><kwd><named-content xmlns:xlink="http://www.w3.org/1999/xlink" content-type="kingdom">Animalia</named-content></kwd><kwd><named-content xmlns:xlink="http://www.w3.org/1999/xlink" content-type="order">Diptera</named-content></kwd><kwd><named-content xmlns:xlink="http://www.w3.org/1999/xlink" content-type="family">Tephritidae</named-content></kwd></kwd-group><mixed-citation publication-type="journal"><person-group><name><surname>Leblanc</surname><given-names>Luc</given-names></name><name><surname>Tsatsia</surname><given-names>Francis</given-names></name><name><surname>Doorenweerd</surname><given-names>Camiel</given-names></name></person-group><article-title>Novel lures and COI sequences reveal cryptic new species of <italic><tp:taxon-name><tp:taxon-name-part taxon-name-part-type="genus" reg="Bactrocera">Bactrocera</tp:taxon-name-part></tp:taxon-name></italic> fruit flies in the Solomon Islands (<tp:taxon-name><tp:taxon-name-part taxon-name-part-type="order">Diptera</tp:taxon-name-part></tp:taxon-name>, <tp:taxon-name><tp:taxon-name-part taxon-name-part-type="family">Tephritidae</tp:taxon-name-part></tp:taxon-name>, <tp:taxon-name><tp:taxon-name-part taxon-name-part-type="tribe">Dacini</tp:taxon-name-part></tp:taxon-name>)</article-title><source>Zookeys</source><day>27</day><month>8</month><year>2021</year><volume>1057</volume><fpage>49</fpage><lpage>103</lpage><pub-id pub-id-type="doi">10.3897/zookeys.1057.68375</pub-id></mixed-citation></tp:treatment-meta><tp:nomenclature><tp:taxon-name><object-id xmlns:xlink="http://www.w3.org/1999/xlink" content-type="arpha" xlink:type="simple">E79030C5-5986-531F-96D6-4897A8AD7931</object-id><tp:taxon-name-part taxon-name-part-type="genus" reg="Bactrocera">Bactrocera</tp:taxon-name-part> (<tp:taxon-name-part taxon-name-part-type="subgenus" reg="Bactrocera">Bactrocera</tp:taxon-name-part>) <tp:taxon-name-part taxon-name-part-type="species" reg="geminosimulata">geminosimulata</tp:taxon-name-part><object-id xmlns:xlink="http://www.w3.org/1999/xlink" content-type="zoobank" xlink:type="simple">http://zoobank.org/49835D53-30EE-47F9-9F64-DE320C2E046A</object-id></tp:taxon-name><tp:taxon-authority>Leblanc &amp; Doorenweerd</tp:taxon-authority><tp:taxon-status xmlns:xlink="http://www.w3.org/1999/xlink" xlink:type="simple">sp. nov.</tp:taxon-status><xref ref-type="fig" rid="F6">Fig. 6A–E</xref><xref ref-type="fig" rid="F9">, 9E–G</xref></tp:nomenclature><tp:treatment-sec sec-type="type material" id="SECID0ERPAE"><title>Type material.</title><p><bold><italic>Holotype</italic>.</bold> Solomon Islands • ♂; Guadalcanal, forest; <named-content xmlns:xlink="http://www.w3.org/1999/xlink" content-type="dwc:verbatimCoordinates" xlink:type="simple"><named-content content-type="geo-json" specific-use="{&#34;type&#34;:&#34;Point&#34;,&#34;coordinates&#34;:[159.866500,-9.404500]}" id="NCID0E6PAE" xlink:type="simple">-9.4045, 159.8665</named-content></named-content>; 120 m; 4–16 Apr. 2018; L. Leblanc, F. Tsatsia leg.; cue-lure baited trap FFSo022; molecular voucher <abbrev xmlns:xlink="http://www.w3.org/1999/xlink" content-type="institution" xlink:title="University of Hawaii Insect Museum, Honolulu, Hawaii, United States" id="ABBRID0EEQAE" xlink:type="simple">UHIM</abbrev>.ms09156”. Deposited in <abbrev xmlns:xlink="http://www.w3.org/1999/xlink" content-type="institution" xlink:title="University of Hawaii Insect Museum, Honolulu, Hawaii, United States" id="ABBRID0EJQAE" xlink:type="simple">UHIM</abbrev>. <bold><italic>Paratypes</italic>.</bold> 13 males. Solomon Islands • 4 ♂; Guadalcanal, forest; <named-content xmlns:xlink="http://www.w3.org/1999/xlink" content-type="dwc:verbatimCoordinates" xlink:type="simple"><named-content content-type="geo-json" specific-use="{&#34;type&#34;:&#34;Point&#34;,&#34;coordinates&#34;:[159.866400,-9.407200]}" id="NCID0EVQAE" xlink:type="simple">-9.4072, 159.8664</named-content></named-content>; 153 m; 4–16 Apr. 2018; L. Leblanc, F. Tsatsia leg.; cue-lure baited trap FFSo016; molecular voucher <abbrev xmlns:xlink="http://www.w3.org/1999/xlink" content-type="institution" xlink:title="University of Hawaii Insect Museum, Honolulu, Hawaii, United States" id="ABBRID0E1QAE" xlink:type="simple">UHIM</abbrev>.ms08673 • 2 ♂; same locality and date as for preceding; <named-content xmlns:xlink="http://www.w3.org/1999/xlink" content-type="dwc:verbatimCoordinates" xlink:type="simple"><named-content content-type="geo-json" specific-use="{&#34;type&#34;:&#34;Point&#34;,&#34;coordinates&#34;:[159.866400,-9.406900]}" id="NCID0ECRAE" xlink:type="simple">-9.4069, 159.8664</named-content></named-content>; 153 m; trap FFSo017 • 2 ♂; same locality and date as for preceding; <named-content xmlns:xlink="http://www.w3.org/1999/xlink" content-type="dwc:verbatimCoordinates" xlink:type="simple"><named-content content-type="geo-json" specific-use="{&#34;type&#34;:&#34;Point&#34;,&#34;coordinates&#34;:[159.867100,-9.406400]}" id="NCID0EKRAE" xlink:type="simple">-9.4064, 159.8671</named-content></named-content>; 145 m; trap FFSo018 • 1 ♂; same locality and date as for preceding; <named-content xmlns:xlink="http://www.w3.org/1999/xlink" content-type="dwc:verbatimCoordinates" xlink:type="simple"><named-content content-type="geo-json" specific-use="{&#34;type&#34;:&#34;Point&#34;,&#34;coordinates&#34;:[159.866500,-9.404500]}" id="NCID0ESRAE" xlink:type="simple">-9.4045, 159.8665</named-content></named-content>; 139 m; trap FFSo022 • 2 ♂; same locality and date as for preceding; <named-content xmlns:xlink="http://www.w3.org/1999/xlink" content-type="dwc:verbatimCoordinates" xlink:type="simple"><named-content content-type="geo-json" specific-use="{&#34;type&#34;:&#34;Point&#34;,&#34;coordinates&#34;:[159.864600,-9.403800]}" id="NCID0E1RAE" xlink:type="simple">-9.4038, 159.8646</named-content></named-content>; 103 m; trap FFSo024; molecular voucher <abbrev xmlns:xlink="http://www.w3.org/1999/xlink" content-type="institution" xlink:title="University of Hawaii Insect Museum, Honolulu, Hawaii, United States" id="ABBRID0E6RAE" xlink:type="simple">UHIM</abbrev>.ms09155) • 2 ♂; same locality and date as for preceding; <named-content xmlns:xlink="http://www.w3.org/1999/xlink" content-type="dwc:verbatimCoordinates" xlink:type="simple"><named-content content-type="geo-json" specific-use="{&#34;type&#34;:&#34;Point&#34;,&#34;coordinates&#34;:[159.869500,-9.402600]}" id="NCID0EHSAE" xlink:type="simple">-9.4026, 159.8695</named-content></named-content>; 57 m; trap FFSo027; molecular vouchers <abbrev xmlns:xlink="http://www.w3.org/1999/xlink" content-type="institution" xlink:title="University of Hawaii Insect Museum, Honolulu, Hawaii, United States" id="ABBRID0EMSAE" xlink:type="simple">UHIM</abbrev>.ms09153, <abbrev xmlns:xlink="http://www.w3.org/1999/xlink" content-type="institution" xlink:title="University of Hawaii Insect Museum, Honolulu, Hawaii, United States" id="ABBRID0ERSAE" xlink:type="simple">UHIM</abbrev>.ms09154. Nine of the paratypes are deposited at <abbrev xmlns:xlink="http://www.w3.org/1999/xlink" content-type="institution" xlink:title="University of Hawaii Insect Museum, Honolulu, Hawaii, United States" id="ABBRID0EWSAE" xlink:type="simple">UHIM</abbrev>, three at <abbrev xmlns:xlink="http://www.w3.org/1999/xlink" content-type="institution" xlink:title="William F. Barr Entomological Museum, Moscow, Idaho, United States" id="ABBRID0E2SAE" xlink:type="simple">WFBM</abbrev>, and one at <named-content xmlns:xlink="http://www.w3.org/1999/xlink" content-type="dwc:institutional_code" xlink:type="simple">USNM</named-content>.</p></tp:treatment-sec><tp:treatment-sec sec-type="Differential diagnosis" id="SECID0EFTAE"><title>Differential diagnosis.</title><p><italic><tp:taxon-name><tp:taxon-name-part taxon-name-part-type="genus" reg="Bactrocera">Bactrocera</tp:taxon-name-part><tp:taxon-name-part taxon-name-part-type="species" reg="geminosimulata">geminosimulata</tp:taxon-name-part></tp:taxon-name></italic> is identical in all points to the sympatric <italic><tp:taxon-name><tp:taxon-name-part taxon-name-part-type="genus" reg="Bactrocera">B.</tp:taxon-name-part><tp:taxon-name-part taxon-name-part-type="species" reg="simulata">simulata</tp:taxon-name-part></tp:taxon-name></italic> (Malloch), only distinguished by a subtle difference in wing infuscation in the presence of a light fuscous tinge as a broad, somewhat triangular area covering much of the middle of the wing, including the areas bordering r-m and dm-cu (Fig. <xref ref-type="fig" rid="F9">9E–G</xref>); the latter is absent in <italic><tp:taxon-name><tp:taxon-name-part taxon-name-part-type="genus" reg="Bactrocera">B.</tp:taxon-name-part><tp:taxon-name-part taxon-name-part-type="species" reg="simulata">simulata</tp:taxon-name-part></tp:taxon-name></italic> (Fig. <xref ref-type="fig" rid="F9">9A–D</xref>). The new species can be distinguished from <italic><tp:taxon-name><tp:taxon-name-part taxon-name-part-type="genus" reg="Bactrocera">B.</tp:taxon-name-part><tp:taxon-name-part taxon-name-part-type="species" reg="bryoniae">bryoniae</tp:taxon-name-part></tp:taxon-name></italic> (Tryon) by the lighter fuscous tinge of the costal band, a narrower anal streak and the largely to entirely black abdomen, whereas the abdomen in <italic><tp:taxon-name><tp:taxon-name-part taxon-name-part-type="genus" reg="Bactrocera">B.</tp:taxon-name-part><tp:taxon-name-part taxon-name-part-type="species" reg="bryoniae">bryoniae</tp:taxon-name-part></tp:taxon-name></italic> is orange-brown with a narrow black ‘T’-shaped pattern (Fig. <xref ref-type="fig" rid="F8">8</xref>). <italic><tp:taxon-name><tp:taxon-name-part taxon-name-part-type="genus" reg="Bactrocera">Bactrocera</tp:taxon-name-part><tp:taxon-name-part taxon-name-part-type="species" reg="bryoniae">bryoniae</tp:taxon-name-part></tp:taxon-name></italic> is widespread in Australia and New Guinea but is absent from the Solomon Islands.</p></tp:treatment-sec><tp:treatment-sec sec-type="Molecular diagnosis" id="SECID0EZVAE"><title>Molecular diagnosis.</title><p>The <abbrev xmlns:xlink="http://www.w3.org/1999/xlink" xlink:title="cytochrome c oxidase I" id="ABBRID0E6VAE" xlink:type="simple">COI</abbrev> sequences of <italic><tp:taxon-name><tp:taxon-name-part taxon-name-part-type="genus" reg="Bactrocera">B.</tp:taxon-name-part><tp:taxon-name-part taxon-name-part-type="species" reg="geminosimulata">geminosimulata</tp:taxon-name-part></tp:taxon-name></italic> [N = 4] are similar to those of <italic><tp:taxon-name><tp:taxon-name-part taxon-name-part-type="genus" reg="Bactrocera">B.</tp:taxon-name-part><tp:taxon-name-part taxon-name-part-type="species" reg="bryoniae">bryoniae</tp:taxon-name-part></tp:taxon-name></italic> [N = 5], but with a minimum of 1.47% pairwise distance. The reference <abbrev xmlns:xlink="http://www.w3.org/1999/xlink" xlink:title="cytochrome c oxidase I" id="ABBRID0EZWAE" xlink:type="simple">COI</abbrev> dataset only includes <italic><tp:taxon-name><tp:taxon-name-part taxon-name-part-type="genus" reg="Bactrocera">B.</tp:taxon-name-part><tp:taxon-name-part taxon-name-part-type="species" reg="bryoniae">bryoniae</tp:taxon-name-part></tp:taxon-name></italic> from Australia. The <abbrev xmlns:xlink="http://www.w3.org/1999/xlink" xlink:title="cytochrome c oxidase I" id="ABBRID0EIXAE" xlink:type="simple">COI</abbrev> sequences suggest no close relationship with <italic><tp:taxon-name><tp:taxon-name-part taxon-name-part-type="genus" reg="Bactrocera">B.</tp:taxon-name-part><tp:taxon-name-part taxon-name-part-type="species" reg="simulata">simulata</tp:taxon-name-part></tp:taxon-name></italic>, and can be used to reliably distinguish <italic><tp:taxon-name><tp:taxon-name-part taxon-name-part-type="genus" reg="Bactrocera">B.</tp:taxon-name-part><tp:taxon-name-part taxon-name-part-type="species" reg="geminosimulata">geminosimulata</tp:taxon-name-part></tp:taxon-name></italic> from <italic><tp:taxon-name><tp:taxon-name-part taxon-name-part-type="genus" reg="Bactrocera">B.</tp:taxon-name-part><tp:taxon-name-part taxon-name-part-type="species" reg="simulata">simulata</tp:taxon-name-part></tp:taxon-name></italic>.</p></tp:treatment-sec><tp:treatment-sec sec-type="description" id="SECID0ENYAE"><title>Description of adult.</title><p><bold>Male. <italic>Head</italic></bold> (Fig. <xref ref-type="fig" rid="F6">6A</xref>). Height 2.02 ± 0.18 (SD) (1.77–2.17) mm. Frons, of even width, 0.98 ± 0.11 (0.83–1.07) mm long and 1.33 ± 0.08 (1.24–1.43) times as long as broad; generally fulvous; anteromedial hump covered by short red-brown microtrichia; three pairs of black frontal setae present; lunule yellow. Ocellar triangle black. Vertex fulvous with two pairs of black vertical setae. Face fulvous with a pair of large circular black spots in antennal furrows; length 0.62 ± 0.07 (0.53–0.67) mm. Gena fulvous, with or without a faint dark fuscous subocular spot; red-brown seta present. Occiput dark fuscous and narrowly fulvous along eye margin; a row of 6–8 black postocular setae present behind eye. Antenna with scape and pedicel fulvous and flagellum fulvous with light fuscous lateral surface; a strong red-brown dorsal seta on pedicel; arista fulvous basally and black distally; length of segments: 0.30 ± 0.03 (0.27–0.33) mm; 0.40 ± 0.05 (0.33–0.43) mm; 0.95 ± 0.07 (0.89–1.03) mm.</p><fig id="F6" position="float" orientation="portrait"><object-id xmlns:xlink="http://www.w3.org/1999/xlink" content-type="doi" xlink:type="simple">10.3897/zookeys.1057.68375.figure6</object-id><object-id xmlns:xlink="http://www.w3.org/1999/xlink" content-type="arpha" xlink:type="simple">6A57523A-2F2C-575F-8161-6D4D3061A5CE</object-id><label>Figure 6.</label><caption><p><italic><tp:taxon-name><tp:taxon-name-part taxon-name-part-type="genus" reg="Bactrocera">Bactrocera</tp:taxon-name-part><tp:taxon-name-part taxon-name-part-type="species" reg="geminosimulata">geminosimulata</tp:taxon-name-part></tp:taxon-name></italic> sp. nov. <bold>A</bold> head <bold>B</bold> head and scutum <bold>C</bold> abdomen <bold>D</bold> lateral view and wing.</p></caption><graphic xmlns:xlink="http://www.w3.org/1999/xlink" xlink:href="zookeys-1057-049-g006.jpg" position="float" orientation="portrait" xlink:type="simple" id="oo_581768.jpg"><uri content-type="original_file" xlink:type="simple">https://binary.pensoft.net/fig/581768</uri></graphic></fig><fig id="F7" position="float" orientation="portrait"><object-id xmlns:xlink="http://www.w3.org/1999/xlink" content-type="doi" xlink:type="simple">10.3897/zookeys.1057.68375.figure7</object-id><object-id xmlns:xlink="http://www.w3.org/1999/xlink" content-type="arpha" xlink:type="simple">68604D64-5F57-5E1F-A198-C425C88CF718</object-id><label>Figure 7.</label><caption><p><italic><tp:taxon-name><tp:taxon-name-part taxon-name-part-type="genus" reg="Bactrocera">Bactrocera</tp:taxon-name-part><tp:taxon-name-part taxon-name-part-type="species" reg="simulata">simulata</tp:taxon-name-part></tp:taxon-name></italic> (Malloch) <bold>A</bold> head <bold>B</bold> head and scutum <bold>C</bold> abdomen <bold>D</bold> lateral view and wing.</p></caption><graphic xmlns:xlink="http://www.w3.org/1999/xlink" xlink:href="zookeys-1057-049-g007.jpg" position="float" orientation="portrait" xlink:type="simple" id="oo_581769.jpg"><uri content-type="original_file" xlink:type="simple">https://binary.pensoft.net/fig/581769</uri></graphic></fig><p><bold><italic>Thorax</italic></bold> (Fig. <xref ref-type="fig" rid="F6">6B</xref>). Scutum black with small orange-brown markings anterior and posterior to lateral postsutural vitta. Pleural areas black. Yellow markings: postpronotal lobe; notopleuron; moderately broad paired lateral postsutural vitta, tapering posteriorly and ending before intra-alar seta posteriorly; moderately broad anepisternal stripe with anterior margin straight, ending before anterior notopleural seta dorsally; a large transverse spot on katepisternum below the anepisternal stripe; anterior ¾ of anatergite and katatergite (posteriorly black). Mediotergite black. Scutellum yellow with narrow black basal band. Setae: 1 pair scutellar; 1 pair prescutellar acrostichal; 1 pair intra-alar; 1 pair postalar; 1 pair postsutural supra-alar; 1 pair anepisternal; 2 pairs notopleural; 2 pairs scapular; all setae well developed and black.</p><p><bold><italic>Legs</italic></bold> (Fig. <xref ref-type="fig" rid="F6">6E</xref>). Coxae and trochanters black. Remainder of legs fulvous with hind tibia tending fuscous to dark fuscous. Fore femur with a row of long dark dorsal setae. Mid-tibia with an apical black spur.</p><p><bold><italic>Wing</italic></bold> (Fig. <xref ref-type="fig" rid="F9">9E–G</xref>). Length 6.4 ± 0.4 (5.9–6.9) mm; basal costal and costal cells fulvous with microtrichia in posterodistal corner of costal cell; broad dark fuscous costal band confluent with R<sub>4+5</sub>, ending between R<sub>4+5</sub> and medial vein; light fuscous tinge as a broad, somewhat triangular area covering much of the middle of the wing, including the areas bordering r-m and dm-cu (absent in <italic><tp:taxon-name><tp:taxon-name-part taxon-name-part-type="genus" reg="Bactrocera">B.</tp:taxon-name-part><tp:taxon-name-part taxon-name-part-type="species" reg="simulata">simulata</tp:taxon-name-part></tp:taxon-name></italic>); broad dark fuscous anal streak; dense aggregation of microtrichia around A<sub>1</sub> + CuA<sub>2</sub>; supernumerary lobe moderately developed.</p><p><bold><italic>Abdomen</italic></bold> (Fig. <xref ref-type="fig" rid="F6">6C, D</xref>). Oval with tergites not fused; pecten present on tergite III; posterior lobe of surstylus short; abdominal sternite V with a deep concavity on posterior margin. Base of syntergite I+II wider than long. Syntergite I+II black except for yellow along posterior half of and narrowly orange-brown along anterior margin of tergite II. Tergites III–V entirely black or with two broad longitudinal orange-brown areas running from center of tergite IV to posterior margin of tergite V, each side of a broad medial longitudinal dull black stripe. Ceromata on tergite V black. Abdominal sternites black.</p><p><bold>Female.</bold> Unknown</p></tp:treatment-sec><tp:treatment-sec sec-type="Male attractant" id="SECID0E53AE"><title>Male attractant.</title><p>Cue-lure.</p></tp:treatment-sec><tp:treatment-sec sec-type="etymology" id="SECID0ED4AE"><title>Etymology.</title><p>The specific name is a noun in apposition, derived from the Latin noun <italic>geminus</italic> (twins) and the epithet of the sympatric and morphologically nearly identical <italic><tp:taxon-name><tp:taxon-name-part taxon-name-part-type="genus" reg="Bactrocera">B.</tp:taxon-name-part><tp:taxon-name-part taxon-name-part-type="species" reg="simulata">simulata</tp:taxon-name-part></tp:taxon-name></italic> (Malloch).</p><fig id="F8" position="float" orientation="portrait"><object-id xmlns:xlink="http://www.w3.org/1999/xlink" content-type="doi" xlink:type="simple">10.3897/zookeys.1057.68375.figure8</object-id><object-id xmlns:xlink="http://www.w3.org/1999/xlink" content-type="arpha" xlink:type="simple">DB663F43-744E-539E-A3DA-203A3B524708</object-id><label>Figure 8.</label><caption><p><italic><tp:taxon-name><tp:taxon-name-part taxon-name-part-type="genus" reg="Bactrocera">Bactrocera</tp:taxon-name-part><tp:taxon-name-part taxon-name-part-type="species" reg="bryoniae">bryoniae</tp:taxon-name-part></tp:taxon-name></italic> (Tryon) <bold>A</bold> head <bold>B</bold> head and scutum <bold>C</bold> abdomen <bold>D</bold> lateral view and wing.</p></caption><graphic xmlns:xlink="http://www.w3.org/1999/xlink" xlink:href="zookeys-1057-049-g008.jpg" position="float" orientation="portrait" xlink:type="simple" id="oo_581770.jpg"><uri content-type="original_file" xlink:type="simple">https://binary.pensoft.net/fig/581770</uri></graphic></fig></tp:treatment-sec><tp:treatment-sec sec-type="notes" id="SECID0EW5AE"><title>Notes.</title><p><italic><tp:taxon-name><tp:taxon-name-part taxon-name-part-type="genus" reg="Bactrocera">Bactrocera</tp:taxon-name-part><tp:taxon-name-part taxon-name-part-type="species" reg="geminosimulata">geminosimulata</tp:taxon-name-part></tp:taxon-name></italic> was included as <italic><tp:taxon-name><tp:taxon-name-part taxon-name-part-type="genus" reg="Bactrocera">B.</tp:taxon-name-part></tp:taxon-name></italic> spSol12 in <xref ref-type="bibr" rid="B7">Doorenweerd et al. (2020)</xref>.</p><fig id="F9" position="float" orientation="portrait"><object-id xmlns:xlink="http://www.w3.org/1999/xlink" content-type="doi" xlink:type="simple">10.3897/zookeys.1057.68375.figure9</object-id><object-id xmlns:xlink="http://www.w3.org/1999/xlink" content-type="arpha" xlink:type="simple">2D9C17F1-BE73-5B60-A049-0B6D3C63DC21</object-id><label>Figure 9.</label><caption><p>Wings of <italic><tp:taxon-name><tp:taxon-name-part taxon-name-part-type="genus" reg="Bactrocera">Bactrocera</tp:taxon-name-part><tp:taxon-name-part taxon-name-part-type="species" reg="simulata">simulata</tp:taxon-name-part></tp:taxon-name></italic> (Malloch) <bold>A</bold> molecular voucher ms09146 <bold>B</bold> ms09147 <bold>C</bold> ms09148 <bold>D</bold> ms09151, <italic><tp:taxon-name><tp:taxon-name-part taxon-name-part-type="genus" reg="Bactrocera">Bactrocera</tp:taxon-name-part><tp:taxon-name-part taxon-name-part-type="species" reg="geminosimulata">geminosimulata</tp:taxon-name-part></tp:taxon-name></italic> sp. nov. <bold>E</bold> ms09153 <bold>F</bold> ms09154 <bold>G</bold> ms09155 <italic><tp:taxon-name><tp:taxon-name-part taxon-name-part-type="genus" reg="Bactrocera">Bactrocera</tp:taxon-name-part><tp:taxon-name-part taxon-name-part-type="species" reg="bryoniae">bryoniae</tp:taxon-name-part></tp:taxon-name></italic> (Tryon) <bold>H</bold> ms01515 <bold>I</bold> ms01516 <bold>J</bold> ms07717.</p></caption><graphic xmlns:xlink="http://www.w3.org/1999/xlink" xlink:href="zookeys-1057-049-g009.jpg" position="float" orientation="portrait" xlink:type="simple" id="oo_581771.jpg"><uri content-type="original_file" xlink:type="simple">https://binary.pensoft.net/fig/581771</uri></graphic></fig></tp:treatment-sec><ref-list><ref id="B7"><mixed-citation xmlns:xlink="http://www.w3.org/1999/xlink" xlink:type="simple"><person-group><name name-style="western"><surname>Doorenweerd</surname><given-names>C</given-names></name><name name-style="western"><surname>Jose</surname><given-names>MS</given-names></name><name name-style="western"><surname>Leblanc</surname><given-names>L</given-names></name><name name-style="western"><surname>Barr</surname><given-names>N</given-names></name><name name-style="western"><surname>Geib</surname><given-names>S</given-names></name><name name-style="western"><surname>Chung</surname><given-names>AYC</given-names></name><name name-style="western"><surname>Dupuis</surname><given-names>J</given-names></name><name name-style="western"><surname>Ekayanti</surname><given-names>A</given-names></name><name name-style="western"><surname>Fiegalan</surname><given-names>ER</given-names></name><name name-style="western"><surname>Hemachandra</surname><given-names>KS</given-names></name><name name-style="western"><surname>Chia-lung</surname><given-names>MAH</given-names></name></person-group> (<year>2020</year>) DNA barcodes and reliable molecular identifications in a diverse group of invasive pests: lessons from <italic><tp:taxon-name><tp:taxon-name-part taxon-name-part-type="genus">Bactrocera</tp:taxon-name-part></tp:taxon-name></italic> fruit flies on variation across the COI gene, introgression, and standardization. bioRxiv. <ext-link xlink:type="simple" ext-link-type="doi" xlink:href="10.1101/2020.11.23.394510">https://doi.org/10.1101/2020.11.23.394510</ext-link></mixed-citation></ref></ref-list></tp:taxon-treatment>
