# Supplementary material for: Novel lures and COI sequences reveal cryptic new species of Bactrocera fruit flies in the Solomon Islands (Diptera, Tephritidae, Dacini)
Source: Zookeys. 2021 Aug 27;1057:49–103. doi: 10.3897/zookeys.1057.68375 (PMC8417025; doi:10.3897/zookeys.1057.68375)
Supplement: XML Treatment for Bactrocera (Parazeugodacus) kolombangarae [file zookeys.1057.68375-treatment3.xml]

<!DOCTYPE tp:taxon-treatment
  PUBLIC "-//TaxonX//DTD Taxonomic Treatment Publishing DTD v0 20100105//EN" "tax-treatment-NSO.dtd">
<tp:taxon-treatment xmlns:tp="http://www.plazi.org/taxpub"><tp:treatment-meta><kwd-group><label>Taxon classification</label><kwd><named-content xmlns:xlink="http://www.w3.org/1999/xlink" content-type="kingdom">Animalia</named-content></kwd><kwd><named-content xmlns:xlink="http://www.w3.org/1999/xlink" content-type="order">Diptera</named-content></kwd><kwd><named-content xmlns:xlink="http://www.w3.org/1999/xlink" content-type="family">Tephritidae</named-content></kwd></kwd-group><mixed-citation publication-type="journal"><person-group><name><surname>Leblanc</surname><given-names>Luc</given-names></name><name><surname>Tsatsia</surname><given-names>Francis</given-names></name><name><surname>Doorenweerd</surname><given-names>Camiel</given-names></name></person-group><article-title>Novel lures and COI sequences reveal cryptic new species of <italic><tp:taxon-name><tp:taxon-name-part taxon-name-part-type="genus" reg="Bactrocera">Bactrocera</tp:taxon-name-part></tp:taxon-name></italic> fruit flies in the Solomon Islands (<tp:taxon-name><tp:taxon-name-part taxon-name-part-type="order">Diptera</tp:taxon-name-part></tp:taxon-name>, <tp:taxon-name><tp:taxon-name-part taxon-name-part-type="family">Tephritidae</tp:taxon-name-part></tp:taxon-name>, <tp:taxon-name><tp:taxon-name-part taxon-name-part-type="tribe">Dacini</tp:taxon-name-part></tp:taxon-name>)</article-title><source>Zookeys</source><day>27</day><month>8</month><year>2021</year><volume>1057</volume><fpage>49</fpage><lpage>103</lpage><pub-id pub-id-type="doi">10.3897/zookeys.1057.68375</pub-id></mixed-citation></tp:treatment-meta><tp:nomenclature><tp:taxon-name><object-id xmlns:xlink="http://www.w3.org/1999/xlink" content-type="arpha" xlink:type="simple">43C04513-B112-5FF4-9D11-8C9F0EDF596B</object-id><tp:taxon-name-part taxon-name-part-type="genus" reg="Bactrocera">Bactrocera</tp:taxon-name-part> (<tp:taxon-name-part taxon-name-part-type="subgenus" reg="Parazeugodacus">Parazeugodacus</tp:taxon-name-part>) <tp:taxon-name-part taxon-name-part-type="species" reg="kolombangarae">kolombangarae</tp:taxon-name-part><object-id xmlns:xlink="http://www.w3.org/1999/xlink" content-type="zoobank" xlink:type="simple">http://zoobank.org/DEED6917-CAC4-4647-BB4F-4454B7F7AE3C</object-id></tp:taxon-name><tp:taxon-authority>Leblanc &amp; Doorenweerd</tp:taxon-authority><tp:taxon-status xmlns:xlink="http://www.w3.org/1999/xlink" xlink:type="simple">sp. nov.</tp:taxon-status><xref ref-type="fig" rid="F10">Fig. 10A–E</xref></tp:nomenclature><tp:treatment-sec sec-type="type material" id="SECID0EEDAG"><title>Type material.</title><p><bold><italic>Holotype</italic>.</bold> Solomon Islands • ♂; Kolombangara, forest; <named-content xmlns:xlink="http://www.w3.org/1999/xlink" content-type="dwc:verbatimCoordinates" xlink:type="simple"><named-content content-type="geo-json" specific-use="{&#34;type&#34;:&#34;Point&#34;,&#34;coordinates&#34;:[157.115900,-8.025200]}" id="NCID0ESDAG" xlink:type="simple">-8.0252, 157.1159</named-content></named-content>; 455 m; 9–13 Apr. 2018; L. Leblanc, F. Tsatsia leg.; zingerone baited trap FFSo059. Deposited in <abbrev xmlns:xlink="http://www.w3.org/1999/xlink" content-type="institution" xlink:title="University of Hawaii Insect Museum, Honolulu, Hawaii, United States" id="ABBRID0EXDAG" xlink:type="simple">UHIM</abbrev>. <bold><italic>Paratypes</italic>.</bold> 18 males. Solomon Islands • 1 ♂; Guadalcanal forest; <named-content xmlns:xlink="http://www.w3.org/1999/xlink" content-type="dwc:verbatimCoordinates" xlink:type="simple"><named-content content-type="geo-json" specific-use="{&#34;type&#34;:&#34;Point&#34;,&#34;coordinates&#34;:[159.864500,-9.404800]}" id="NCID0EDEAG" xlink:type="simple">-9.4048, 159.8645</named-content></named-content>; 144 m; 4–16 Apr. 2018; L. Leblanc, F. Tsatsia leg.; zingerone baited trap FFSo013 • 1 ♂; Kolombangara, forest; <named-content xmlns:xlink="http://www.w3.org/1999/xlink" content-type="dwc:verbatimCoordinates" xlink:type="simple"><named-content content-type="geo-json" specific-use="{&#34;type&#34;:&#34;Point&#34;,&#34;coordinates&#34;:[157.143400,-8.068000]}" id="NCID0ELEAG" xlink:type="simple">-8.0680, 157.1434</named-content></named-content>; 156 m; 9–13 Apr. 2018; L. Leblanc, F. Tsatsia leg.; zingerone baited trap FFSo044 • 1 ♂; same locality and date as for preceding; <named-content xmlns:xlink="http://www.w3.org/1999/xlink" content-type="dwc:verbatimCoordinates" xlink:type="simple"><named-content content-type="geo-json" specific-use="{&#34;type&#34;:&#34;Point&#34;,&#34;coordinates&#34;:[157.132000,-8.056300]}" id="NCID0ETEAG" xlink:type="simple">-8.0563, 157.1320</named-content></named-content>; 232 m; trap FFSo046 • 2 ♂; same locality and date as for preceding; <named-content xmlns:xlink="http://www.w3.org/1999/xlink" content-type="dwc:verbatimCoordinates" xlink:type="simple"><named-content content-type="geo-json" specific-use="{&#34;type&#34;:&#34;Point&#34;,&#34;coordinates&#34;:[157.128700,-8.051200]}" id="NCID0E2EAG" xlink:type="simple">-8.0512, 157.1287</named-content></named-content>; 263 m; trap FFSo047; molecular vouchers <abbrev xmlns:xlink="http://www.w3.org/1999/xlink" content-type="institution" xlink:title="University of Hawaii Insect Museum, Honolulu, Hawaii, United States" id="ABBRID0EAFAG" xlink:type="simple">UHIM</abbrev>.ms08663, <abbrev xmlns:xlink="http://www.w3.org/1999/xlink" content-type="institution" xlink:title="University of Hawaii Insect Museum, Honolulu, Hawaii, United States" id="ABBRID0EFFAG" xlink:type="simple">UHIM</abbrev>.ms08664 • 1 ♂; same locality and date as for preceding; <named-content xmlns:xlink="http://www.w3.org/1999/xlink" content-type="dwc:verbatimCoordinates" xlink:type="simple"><named-content content-type="geo-json" specific-use="{&#34;type&#34;:&#34;Point&#34;,&#34;coordinates&#34;:[157.126200,-8.047900]}" id="NCID0ENFAG" xlink:type="simple">-8.0479, 157.1262</named-content></named-content>; 267 m; trap FFSo048 • 1 ♂; same locality and date as for preceding; <named-content xmlns:xlink="http://www.w3.org/1999/xlink" content-type="dwc:verbatimCoordinates" xlink:type="simple"><named-content content-type="geo-json" specific-use="{&#34;type&#34;:&#34;Point&#34;,&#34;coordinates&#34;:[157.118600,-8.036400]}" id="NCID0EVFAG" xlink:type="simple">-8.0364, 157.1186</named-content></named-content>; 331 m; trap FFSo050 • 1 ♂; same locality and date as for preceding; <named-content xmlns:xlink="http://www.w3.org/1999/xlink" content-type="dwc:verbatimCoordinates" xlink:type="simple"><named-content content-type="geo-json" specific-use="{&#34;type&#34;:&#34;Point&#34;,&#34;coordinates&#34;:[157.116600,-8.029700]}" id="NCID0E4FAG" xlink:type="simple">-8.0297, 157.1166</named-content></named-content>; 403 m; trap FFSo055 • 1 ♂; same locality and date as for preceding; <named-content xmlns:xlink="http://www.w3.org/1999/xlink" content-type="dwc:verbatimCoordinates" xlink:type="simple"><named-content content-type="geo-json" specific-use="{&#34;type&#34;:&#34;Point&#34;,&#34;coordinates&#34;:[157.116000,-8.027300]}" id="NCID0EFGAG" xlink:type="simple">-8.0273, 157.1160</named-content></named-content>; 433 m; trap FFSo057 • 1 ♂; same locality and date as for preceding; <named-content xmlns:xlink="http://www.w3.org/1999/xlink" content-type="dwc:verbatimCoordinates" xlink:type="simple"><named-content content-type="geo-json" specific-use="{&#34;type&#34;:&#34;Point&#34;,&#34;coordinates&#34;:[157.115600,-8.026000]}" id="NCID0ENGAG" xlink:type="simple">-8.0260, 157.1156</named-content></named-content>; 446 m; trap FFSo058 • 3 ♂; same locality and date as for preceding; <named-content xmlns:xlink="http://www.w3.org/1999/xlink" content-type="dwc:verbatimCoordinates" xlink:type="simple"><named-content content-type="geo-json" specific-use="{&#34;type&#34;:&#34;Point&#34;,&#34;coordinates&#34;:[157.115700,-8.023800]}" id="NCID0EVGAG" xlink:type="simple">-8.0238, 157.1157</named-content></named-content>; 464 m; trap FFSo060 • 1 ♂; same locality and date as for preceding; <named-content xmlns:xlink="http://www.w3.org/1999/xlink" content-type="dwc:verbatimCoordinates" xlink:type="simple"><named-content content-type="geo-json" specific-use="{&#34;type&#34;:&#34;Point&#34;,&#34;coordinates&#34;:[157.114300,-8.015000]}" id="NCID0E4GAG" xlink:type="simple">-8.015, 157.1143</named-content></named-content>; 523 m; trap FFSo068 • 1 ♂; same locality and date as for preceding; <named-content xmlns:xlink="http://www.w3.org/1999/xlink" content-type="dwc:verbatimCoordinates" xlink:type="simple"><named-content content-type="geo-json" specific-use="{&#34;type&#34;:&#34;Point&#34;,&#34;coordinates&#34;:[157.108100,-8.033100]}" id="NCID0EFHAG" xlink:type="simple">-8.0331, 157.1081</named-content></named-content>; 325 m; trap FFSo071 • 1 ♂; same locality and date as for preceding; <named-content xmlns:xlink="http://www.w3.org/1999/xlink" content-type="dwc:verbatimCoordinates" xlink:type="simple"><named-content content-type="geo-json" specific-use="{&#34;type&#34;:&#34;Point&#34;,&#34;coordinates&#34;:[157.112900,-8.033900]}" id="NCID0ENHAG" xlink:type="simple">-8.0339, 157.1129</named-content></named-content>; 245 m; trap FFSo073 • 2 ♂; same locality and date as for preceding; <named-content xmlns:xlink="http://www.w3.org/1999/xlink" content-type="dwc:verbatimCoordinates" xlink:type="simple"><named-content content-type="geo-json" specific-use="{&#34;type&#34;:&#34;Point&#34;,&#34;coordinates&#34;:[157.116400,-8.032800]}" id="NCID0EVHAG" xlink:type="simple">-8.0328, 157.1164</named-content></named-content>; 356 m; trap FFSo075. Nine of the paratypes are deposited at <abbrev xmlns:xlink="http://www.w3.org/1999/xlink" content-type="institution" xlink:title="University of Hawaii Insect Museum, Honolulu, Hawaii, United States" id="ABBRID0E1HAG" xlink:type="simple">UHIM</abbrev>, five at <abbrev xmlns:xlink="http://www.w3.org/1999/xlink" content-type="institution" xlink:title="William F. Barr Entomological Museum, Moscow, Idaho, United States" id="ABBRID0E6HAG" xlink:type="simple">WFBM</abbrev>, three at <named-content xmlns:xlink="http://www.w3.org/1999/xlink" content-type="dwc:institutional_code" xlink:type="simple">USNM</named-content>, and one at <abbrev xmlns:xlink="http://www.w3.org/1999/xlink" content-type="institution" xlink:title="Biosecurity Solomon Islands, Honiara, Solomon Islands" id="ABBRID0EJIAG" xlink:type="simple">BSI</abbrev>.</p></tp:treatment-sec><tp:treatment-sec sec-type="Differential diagnosis" id="SECID0EOIAG"><title>Differential diagnosis.</title><p><italic><tp:taxon-name><tp:taxon-name-part taxon-name-part-type="genus" reg="Bactrocera">Bactrocera</tp:taxon-name-part><tp:taxon-name-part taxon-name-part-type="species" reg="kolombangarae">kolombangarae</tp:taxon-name-part></tp:taxon-name></italic> appears similar to <italic><tp:taxon-name><tp:taxon-name-part taxon-name-part-type="genus" reg="Bactrocera">B.</tp:taxon-name-part><tp:taxon-name-part taxon-name-part-type="species" reg="morula">morula</tp:taxon-name-part></tp:taxon-name></italic> (Fig. <xref ref-type="fig" rid="F11">11</xref>), but has two pairs of setae on the scutellum, a narrow anepisternal stripe, and the costal band very narrow and faint beyond the apex of R<sub>2+3</sub> (Fig. <xref ref-type="fig" rid="F10">10</xref>). It is also similar to <tp:taxon-name><tp:taxon-name-part taxon-name-part-type="genus" reg="Bactrocera">B.</tp:taxon-name-part> (<tp:taxon-name-part taxon-name-part-type="subgenus" reg="Parazeugodacus">Parazeugodacus</tp:taxon-name-part>) <tp:taxon-name-part taxon-name-part-type="species" reg="abbreviata">abbreviata</tp:taxon-name-part></tp:taxon-name> (Hardy), a species from Southeast Asia. Unlike <italic><tp:taxon-name><tp:taxon-name-part taxon-name-part-type="genus" reg="Bactrocera">B.</tp:taxon-name-part><tp:taxon-name-part taxon-name-part-type="species" reg="kolombangarae">kolombangarae</tp:taxon-name-part></tp:taxon-name></italic>, <italic><tp:taxon-name><tp:taxon-name-part taxon-name-part-type="genus" reg="Bactrocera">B.</tp:taxon-name-part><tp:taxon-name-part taxon-name-part-type="species" reg="abbreviata">abbreviata</tp:taxon-name-part></tp:taxon-name></italic> has yellow femora, very short lateral postsutural vitta, and orange-brown medially on abdomen tergites III–V.</p><fig id="F10" position="float" orientation="portrait"><object-id xmlns:xlink="http://www.w3.org/1999/xlink" content-type="doi" xlink:type="simple">10.3897/zookeys.1057.68375.figure10</object-id><object-id xmlns:xlink="http://www.w3.org/1999/xlink" content-type="arpha" xlink:type="simple">017B2167-B696-59FF-9425-7F73F0C09087</object-id><label>Figure 10.</label><caption><p><italic><tp:taxon-name><tp:taxon-name-part taxon-name-part-type="genus" reg="Bactrocera">Bactrocera</tp:taxon-name-part><tp:taxon-name-part taxon-name-part-type="species" reg="kolombangarae">kolombangarae</tp:taxon-name-part></tp:taxon-name></italic> sp. nov. <bold>A</bold> head <bold>B</bold> head and scutum <bold>C</bold> abdomen <bold>D</bold> male genitalia <bold>E</bold> wing <bold>F</bold> lateral view.</p></caption><graphic xmlns:xlink="http://www.w3.org/1999/xlink" xlink:href="zookeys-1057-049-g010.jpg" position="float" orientation="portrait" xlink:type="simple" id="oo_581772.jpg"><uri content-type="original_file" xlink:type="simple">https://binary.pensoft.net/fig/581772</uri></graphic></fig><fig id="F11" position="float" orientation="portrait"><object-id xmlns:xlink="http://www.w3.org/1999/xlink" content-type="doi" xlink:type="simple">10.3897/zookeys.1057.68375.figure11</object-id><object-id xmlns:xlink="http://www.w3.org/1999/xlink" content-type="arpha" xlink:type="simple">D800E978-35FF-54A1-B912-3B5D4C253BBF</object-id><label>Figure 11.</label><caption><p><italic><tp:taxon-name><tp:taxon-name-part taxon-name-part-type="genus" reg="Bactrocera">Bactrocera</tp:taxon-name-part><tp:taxon-name-part taxon-name-part-type="species" reg="morula">morula</tp:taxon-name-part></tp:taxon-name></italic> Drew <bold>A</bold> head <bold>B</bold> head and scutum <bold>C</bold> abdomen <bold>D</bold> wing <bold>E</bold> lateral view.</p></caption><graphic xmlns:xlink="http://www.w3.org/1999/xlink" xlink:href="zookeys-1057-049-g011.jpg" position="float" orientation="portrait" xlink:type="simple" id="oo_581773.jpg"><uri content-type="original_file" xlink:type="simple">https://binary.pensoft.net/fig/581773</uri></graphic></fig></tp:treatment-sec><tp:treatment-sec sec-type="Molecular diagnosis" id="SECID0E5MAG"><title>Molecular diagnosis.</title><p>We obtained two <abbrev xmlns:xlink="http://www.w3.org/1999/xlink" xlink:title="cytochrome c oxidase I" id="ABBRID0EENAG" xlink:type="simple">COI</abbrev> sequences (<abbrev xmlns:xlink="http://www.w3.org/1999/xlink" content-type="institution" xlink:title="University of Hawaii Insect Museum, Honolulu, Hawaii, United States" id="ABBRID0EINAG" xlink:type="simple">UHIM</abbrev>.ms08663, 4) that group with other members of subgenus <tp:taxon-name><tp:taxon-name-part taxon-name-part-type="genus" reg="Bactrocera"/><tp:taxon-name-part taxon-name-part-type="subgenus" reg="Parazeugodacus">Parazeugodacus</tp:taxon-name-part></tp:taxon-name> in the maximum likelihood tree (Suppl. material <xref ref-type="supplementary-material" rid="S1">1</xref>: Fig. S1). The sequences are closest to <italic><tp:taxon-name><tp:taxon-name-part taxon-name-part-type="genus" reg="Bactrocera">Bactrocera</tp:taxon-name-part><tp:taxon-name-part taxon-name-part-type="species" reg="pendleburyi">pendleburyi</tp:taxon-name-part></tp:taxon-name></italic> (Perkins) [N = 11] but at a distance of 3.62%, <italic><tp:taxon-name><tp:taxon-name-part taxon-name-part-type="genus" reg="Bactrocera">B.</tp:taxon-name-part><tp:taxon-name-part taxon-name-part-type="species" reg="abbreviata">abbreviata</tp:taxon-name-part></tp:taxon-name></italic> [N = 29] and <italic><tp:taxon-name><tp:taxon-name-part taxon-name-part-type="genus" reg="Bactrocera">B.</tp:taxon-name-part><tp:taxon-name-part taxon-name-part-type="species" reg="morula">morula</tp:taxon-name-part></tp:taxon-name></italic> [N = 3] are separated with larger distances.</p></tp:treatment-sec><tp:treatment-sec sec-type="description" id="SECID0E6OAG"><title>Description of adult.</title><p><bold>Male. <italic>Head</italic></bold> (Fig. <xref ref-type="fig" rid="F10">10A</xref>). Height 1.46 ± 0.11 (SD) (1.30–1.70) mm. Frons, of even width, 0.71 ± 0.06 (0.63–0.83) mm long and 1.57 ± 0.08 (1.46–1.77) times as long as broad; dark fulvous and frequently fuscous around orbital setae and on anteromedial hump; latter covered by short red-brown microtrichia; three pairs of black frontal setae present; lunule fulvous. Ocellar triangle black. Vertex dark fulvous with two pairs of black vertical setae. Face varying from mostly black, to lower 3⁄5 entirely black with or without traces of dark fulvous medially, and upper 2⁄5 dark fulvous, to a pair of very large spots in antennal furrows; length 0.47 ± 0.04 (0.43–0.53) mm. Gena fulvous, with fuscous subocular spot and a black seta. Occiput black and narrowly fulvous along eye margin; a row of 4–6 black postocular setae present behind eye. Antenna with scape dark fulvous, and pedicel and flagellum dark fuscous tending dark fulvous on inner surface; a strong red-brown dorsal seta on pedicel; arista fulvous basally and black apically; length of segments: 0.19 ± 0.02 (0.17–0.20) mm; 0.26 ± 0.03 (0.23–0.30) mm; 0.71 ± 0.06 (0.63–0.83) mm.</p><p><bold><italic>Thorax</italic></bold> (Fig. <xref ref-type="fig" rid="F10">10B</xref>). Scutum entirely black with four parallel longitudinal rows of dense silvery microtrichia along entire length and two outer rows starting before notopleural sutures. Pleural areas black. Yellow markings: notopleuron; sometimes faint marking on posterior margin of postpronotal lobe; narrow anepisternal stripe with anterior margin straight, reaching to mid distance between anterior and posterior notopleural setae dorsally; a very small spot on katepisternum below the anepisternal stripe; anterior ¼ of anatergite and anterior half of katatergite (posteriorly black). Mediotergite black. Scutellum black and narrowly yellow anterolaterally. Setae: 2 pairs scutellar; 1 pair prescutellar acrostichal; 1 pair intra-alar; 1 pair postalar; 1 pair postsutural supra-alar; 1 pair anepisternal; 2 pairs notopleural; 2 pairs scapular; all setae well developed and black.</p><p><bold><italic>Legs</italic></bold> (Fig. <xref ref-type="fig" rid="F10">10F</xref>). Legs black with yellow at basal 2/5 of fore and hind femora and basal 1/6 of mid femur, and yellow fore basitarsus and mid and hind tarsi. Fore femur with a row of long pale dorsal setae. Mid-tibia with an apical black spur.</p><p><bold><italic>Wing</italic></bold> (Fig. <xref ref-type="fig" rid="F10">10E</xref>). Length 4.9 ± 0.3 (4.5–5.6) mm; basal costal and costal cells hyaline with microtrichia in posterodistal corner of costal cell; narrow faint fuscous costal band confluent with R<sub>2+3</sub>, remaining narrow and ending shortly past the apex of R<sub>2+3</sub>; and moderately broad anal streak; remainder of wing hyaline; dense aggregation of microtrichia around A<sub>1</sub> + CuA<sub>2</sub>; supernumerary lobe weakly developed.</p><p><bold><italic>Abdomen</italic></bold> (Fig. <xref ref-type="fig" rid="F10">10C, D</xref>). Oval with tergites not fused; pecten present on tergite III; posterior lobe of surstylus short; abdominal sternite V with a shallow concavity on posterior margin. Base of syntergite I+II wider than long. Tergites entirely black except for elongate creamy yellow short sublateral bands along posterior margin of tergite II. Ceromata on tergite V black. Abdominal sternites dark except for yellow sternite II.</p><p><bold>Female.</bold> Unknown</p></tp:treatment-sec><tp:treatment-sec sec-type="Male attractant" id="SECID0EFRAG"><title>Male attractant.</title><p>Zingerone.</p></tp:treatment-sec><tp:treatment-sec sec-type="etymology" id="SECID0EKRAG"><title>Etymology.</title><p>This species epithet is a noun in genitive case, derived from the locality where the majority of the specimens were collected; Kolombangara Island.</p></tp:treatment-sec><tp:treatment-sec sec-type="notes" id="SECID0EPRAG"><title>Notes.</title><p>This species belongs to the subgenus <tp:taxon-name><tp:taxon-name-part taxon-name-part-type="genus" reg="Parazeugodacus"/><tp:taxon-name-part taxon-name-part-type="subgenus" reg="Parazeugodacus">Parazeugodacus</tp:taxon-name-part></tp:taxon-name> as defined by <xref ref-type="bibr" rid="B18">Hancock and Drew (2015)</xref>, based on morphological characters (shallow posterior concavity on male sternite V, posterior lobe of surstylus short, postpronotal seta absent, postsutural supra-alar, prescutellar acrostichal and two pairs of scutellar setae present, costal band very narrow and nearly indistinct). Its <abbrev xmlns:xlink="http://www.w3.org/1999/xlink" xlink:title="cytochrome c oxidase I" id="ABBRID0ECSAG" xlink:type="simple">COI</abbrev> sequences also suggest closest affinity with other members of <italic><tp:taxon-name><tp:taxon-name-part taxon-name-part-type="genus" reg="Parazeugodacus">Parazeugodacus</tp:taxon-name-part></tp:taxon-name></italic> (Suppl. material <xref ref-type="supplementary-material" rid="S1">1</xref>: Fig. S1). <italic><tp:taxon-name><tp:taxon-name-part taxon-name-part-type="genus" reg="Bactrocera">Bactrocera</tp:taxon-name-part><tp:taxon-name-part taxon-name-part-type="species" reg="kolombangarae">kolombangarae</tp:taxon-name-part></tp:taxon-name></italic> was included as <italic><tp:taxon-name><tp:taxon-name-part taxon-name-part-type="genus" reg="Bactrocera">B.</tp:taxon-name-part></tp:taxon-name></italic> spnSol06 in <xref ref-type="bibr" rid="B7">Doorenweerd et al. (2020)</xref>.</p></tp:treatment-sec><tp:treatment-sec><!--Section generated to contain objects referenced in tp:taxon-treatment.--><supplementary-material xmlns:xlink="http://www.w3.org/1999/xlink" id="S1" position="float" orientation="portrait" xlink:type="simple"><object-id content-type="doi" xlink:type="simple">10.3897/zookeys.1057.68375.suppl1</object-id><object-id content-type="arpha" xlink:type="simple">2380F818-C1F6-599F-B935-FABD73F121AB</object-id><label>Supplementary material 1</label><caption><p>Figure S1. <abbrev xlink:title="cytochrome c oxidase I" id="ABBRID0E1HGK" xlink:type="simple">COI</abbrev> Phylogeny</p></caption><statement content-type="dataType"><label>Data type</label><p>phylogenetic</p></statement><statement content-type="notes"><label>Explanation note</label><p>Maximum likelihood tree based on <abbrev xlink:title="cytochrome c oxidase I" id="ABBRID0EDIGK" xlink:type="simple">COI</abbrev> sequence data, modified from <xref ref-type="bibr" rid="B7">Doorenweerd et al. (2020)</xref> to have species / species complexes ‘collapsed’ into triangles where the horizontal width indicates the maximum pairwise distance of that clade. Newly described species are indicated in green.</p></statement><media xlink:href="zookeys-1057-049-s001.pdf" mimetype="application" mime-subtype="pdf" position="float" orientation="portrait" xlink:type="simple" id="oo_581791.pdf"><uri content-type="original_file" xlink:type="simple">https://binary.pensoft.net/file/581791</uri></media><permissions><license xlink:type="simple"><license-p>This dataset is made available under the Open Database License (http://opendatacommons.org/licenses/odbl/1.0/). The Open Database License (ODbL) is a license agreement intended to allow users to freely share, modify, and use this Dataset while maintaining this same freedom for others, provided that the original source and author(s) are credited.</license-p></license></permissions><attrib specific-use="authors">Camiel Doorenweerd</attrib></supplementary-material></tp:treatment-sec><ref-list><ref id="B7"><mixed-citation xmlns:xlink="http://www.w3.org/1999/xlink" xlink:type="simple"><person-group><name name-style="western"><surname>Doorenweerd</surname><given-names>C</given-names></name><name name-style="western"><surname>Jose</surname><given-names>MS</given-names></name><name name-style="western"><surname>Leblanc</surname><given-names>L</given-names></name><name name-style="western"><surname>Barr</surname><given-names>N</given-names></name><name name-style="western"><surname>Geib</surname><given-names>S</given-names></name><name name-style="western"><surname>Chung</surname><given-names>AYC</given-names></name><name name-style="western"><surname>Dupuis</surname><given-names>J</given-names></name><name name-style="western"><surname>Ekayanti</surname><given-names>A</given-names></name><name name-style="western"><surname>Fiegalan</surname><given-names>ER</given-names></name><name name-style="western"><surname>Hemachandra</surname><given-names>KS</given-names></name><name name-style="western"><surname>Chia-lung</surname><given-names>MAH</given-names></name></person-group> (<year>2020</year>) DNA barcodes and reliable molecular identifications in a diverse group of invasive pests: lessons from <italic><tp:taxon-name><tp:taxon-name-part taxon-name-part-type="genus">Bactrocera</tp:taxon-name-part></tp:taxon-name></italic> fruit flies on variation across the COI gene, introgression, and standardization. bioRxiv. <ext-link xlink:type="simple" ext-link-type="doi" xlink:href="10.1101/2020.11.23.394510">https://doi.org/10.1101/2020.11.23.394510</ext-link></mixed-citation></ref><ref id="B18"><mixed-citation xmlns:xlink="http://www.w3.org/1999/xlink" xlink:type="simple"><person-group><name name-style="western"><surname>Hancock</surname><given-names>DL</given-names></name><name name-style="western"><surname>Drew</surname><given-names>RAI</given-names></name></person-group> (<year>2015</year>) <article-title>A review of the Indo-Australian subgenus <tp:taxon-name><tp:taxon-name-part taxon-name-part-type="genus"/><tp:taxon-name-part taxon-name-part-type="subgenus">Parazeugodacus</tp:taxon-name-part></tp:taxon-name> Shiraki of <italic><tp:taxon-name><tp:taxon-name-part taxon-name-part-type="genus">Bactrocera</tp:taxon-name-part></tp:taxon-name></italic> Macquart (<tp:taxon-name><tp:taxon-name-part taxon-name-part-type="order">Diptera</tp:taxon-name-part></tp:taxon-name>: <tp:taxon-name><tp:taxon-name-part taxon-name-part-type="family">Tephritidae</tp:taxon-name-part></tp:taxon-name>: <tp:taxon-name><tp:taxon-name-part taxon-name-part-type="subfamily">Dacinae</tp:taxon-name-part></tp:taxon-name>).</article-title><source>Australian Entomologist</source><volume>42</volume>: <fpage>91</fpage>–<lpage>104</lpage>.</mixed-citation></ref></ref-list></tp:taxon-treatment>
