# Supplementary material for: Novel lures and COI sequences reveal cryptic new species of Bactrocera fruit flies in the Solomon Islands (Diptera, Tephritidae, Dacini)
Source: Zookeys. 2021 Aug 27;1057:49–103. doi: 10.3897/zookeys.1057.68375 (PMC8417025; doi:10.3897/zookeys.1057.68375)
Supplement: XML Treatment for Bactrocera (Bactrocera) quasienochra [file zookeys.1057.68375-treatment4.xml]

<!DOCTYPE tp:taxon-treatment
  PUBLIC "-//TaxonX//DTD Taxonomic Treatment Publishing DTD v0 20100105//EN" "tax-treatment-NSO.dtd">
<tp:taxon-treatment xmlns:tp="http://www.plazi.org/taxpub"><tp:treatment-meta><kwd-group><label>Taxon classification</label><kwd><named-content xmlns:xlink="http://www.w3.org/1999/xlink" content-type="kingdom">Animalia</named-content></kwd><kwd><named-content xmlns:xlink="http://www.w3.org/1999/xlink" content-type="order">Diptera</named-content></kwd><kwd><named-content xmlns:xlink="http://www.w3.org/1999/xlink" content-type="family">Tephritidae</named-content></kwd></kwd-group><mixed-citation publication-type="journal"><person-group><name><surname>Leblanc</surname><given-names>Luc</given-names></name><name><surname>Tsatsia</surname><given-names>Francis</given-names></name><name><surname>Doorenweerd</surname><given-names>Camiel</given-names></name></person-group><article-title>Novel lures and COI sequences reveal cryptic new species of <italic><tp:taxon-name><tp:taxon-name-part taxon-name-part-type="genus" reg="Bactrocera">Bactrocera</tp:taxon-name-part></tp:taxon-name></italic> fruit flies in the Solomon Islands (<tp:taxon-name><tp:taxon-name-part taxon-name-part-type="order">Diptera</tp:taxon-name-part></tp:taxon-name>, <tp:taxon-name><tp:taxon-name-part taxon-name-part-type="family">Tephritidae</tp:taxon-name-part></tp:taxon-name>, <tp:taxon-name><tp:taxon-name-part taxon-name-part-type="tribe">Dacini</tp:taxon-name-part></tp:taxon-name>)</article-title><source>Zookeys</source><day>27</day><month>8</month><year>2021</year><volume>1057</volume><fpage>49</fpage><lpage>103</lpage><pub-id pub-id-type="doi">10.3897/zookeys.1057.68375</pub-id></mixed-citation></tp:treatment-meta><tp:nomenclature><tp:taxon-name><object-id xmlns:xlink="http://www.w3.org/1999/xlink" content-type="arpha" xlink:type="simple">BDC868AE-C804-52B3-A8D5-69061E66B2BD</object-id><tp:taxon-name-part taxon-name-part-type="genus" reg="Bactrocera">Bactrocera</tp:taxon-name-part> (<tp:taxon-name-part taxon-name-part-type="subgenus" reg="Bactrocera">Bactrocera</tp:taxon-name-part>) <tp:taxon-name-part taxon-name-part-type="species" reg="quasienochra">quasienochra</tp:taxon-name-part><object-id xmlns:xlink="http://www.w3.org/1999/xlink" content-type="zoobank" xlink:type="simple">http://zoobank.org/3A13A2D0-6F79-4338-B501-887EEA24C356</object-id></tp:taxon-name><tp:taxon-authority>Leblanc &amp; Doorenweerd</tp:taxon-authority><tp:taxon-status xmlns:xlink="http://www.w3.org/1999/xlink" xlink:type="simple">sp. nov.</tp:taxon-status><xref ref-type="fig" rid="F12">Fig. 12A–E</xref></tp:nomenclature><tp:treatment-sec sec-type="type material" id="SECID0E1UAG"><title>Type material.</title><p><bold><italic>Holotype</italic>.</bold> Solomon Islands • ♂; Guadalcanal, forest; <named-content xmlns:xlink="http://www.w3.org/1999/xlink" content-type="dwc:verbatimCoordinates" xlink:type="simple"><named-content content-type="geo-json" specific-use="{&#34;type&#34;:&#34;Point&#34;,&#34;coordinates&#34;:[159.867100,-9.406400]}" id="NCID0EIVAG" xlink:type="simple">-9.4064, 159.8671</named-content></named-content>; 145 m; 4–16 Apr. 2018; L. Leblanc, F. Tsatsia leg.; cue-lure baited trap FFSo018; molecular voucher <abbrev xmlns:xlink="http://www.w3.org/1999/xlink" content-type="institution" xlink:title="University of Hawaii Insect Museum, Honolulu, Hawaii, United States" id="ABBRID0ENVAG" xlink:type="simple">UHIM</abbrev>.ms08789. Deposited in <abbrev xmlns:xlink="http://www.w3.org/1999/xlink" content-type="institution" xlink:title="University of Hawaii Insect Museum, Honolulu, Hawaii, United States" id="ABBRID0ESVAG" xlink:type="simple">UHIM</abbrev>.</p></tp:treatment-sec><tp:treatment-sec sec-type="Differential diagnosis" id="SECID0EXVAG"><title>Differential diagnosis.</title><p><italic><tp:taxon-name><tp:taxon-name-part taxon-name-part-type="genus" reg="Bactrocera">Bactrocera</tp:taxon-name-part><tp:taxon-name-part taxon-name-part-type="species" reg="quasienochra">quasienochra</tp:taxon-name-part></tp:taxon-name></italic> (Fig. <xref ref-type="fig" rid="F12">12</xref>) is similar to <italic><tp:taxon-name><tp:taxon-name-part taxon-name-part-type="genus" reg="Bactrocera">B.</tp:taxon-name-part><tp:taxon-name-part taxon-name-part-type="species" reg="enochra">enochra</tp:taxon-name-part></tp:taxon-name></italic> (Drew) (Fig. <xref ref-type="fig" rid="F13">13</xref>). It differs by the absence of broad black lateral markings on abdomen tergites III–V, and the narrower lateral postsutural vitta, ending before intra-alar seta.</p><fig id="F12" position="float" orientation="portrait"><object-id xmlns:xlink="http://www.w3.org/1999/xlink" content-type="doi" xlink:type="simple">10.3897/zookeys.1057.68375.figure12</object-id><object-id xmlns:xlink="http://www.w3.org/1999/xlink" content-type="arpha" xlink:type="simple">265527B2-01E5-5798-A2D8-16AEDEB9436F</object-id><label>Figure 12.</label><caption><p><italic><tp:taxon-name><tp:taxon-name-part taxon-name-part-type="genus" reg="Bactrocera">Bactrocera</tp:taxon-name-part><tp:taxon-name-part taxon-name-part-type="species" reg="quasienochra">quasienochra</tp:taxon-name-part></tp:taxon-name></italic> sp. nov. <bold>A</bold> head <bold>B</bold> head and scutum <bold>C</bold> abdomen <bold>D</bold> male genitalia <bold>E</bold> wing <bold>F</bold> lateral view.</p></caption><graphic xmlns:xlink="http://www.w3.org/1999/xlink" xlink:href="zookeys-1057-049-g012.jpg" position="float" orientation="portrait" xlink:type="simple" id="oo_581774.jpg"><uri content-type="original_file" xlink:type="simple">https://binary.pensoft.net/fig/581774</uri></graphic></fig></tp:treatment-sec><tp:treatment-sec sec-type="Molecular diagnosis" id="SECID0E6XAG"><title>Molecular diagnosis.</title><p>We sequenced the holotype for <abbrev xmlns:xlink="http://www.w3.org/1999/xlink" xlink:title="cytochrome c oxidase I" id="ABBRID0EFYAG" xlink:type="simple">COI</abbrev>, and its sequence is closest to an undescribed species from Malaysia (<italic><tp:taxon-name><tp:taxon-name-part taxon-name-part-type="genus" reg="Bactrocera">B.</tp:taxon-name-part></tp:taxon-name></italic> spMalaysia11 in <xref ref-type="bibr" rid="B7">Doorenweerd et al. (2020)</xref>) at 11.19% pairwise distance. The <italic><tp:taxon-name><tp:taxon-name-part taxon-name-part-type="genus" reg="Bactrocera">B.</tp:taxon-name-part><tp:taxon-name-part taxon-name-part-type="species" reg="quasienochra">quasienochra</tp:taxon-name-part></tp:taxon-name></italic> sequence has an even greater distance to those of <italic><tp:taxon-name><tp:taxon-name-part taxon-name-part-type="genus" reg="Bactrocera">B.</tp:taxon-name-part><tp:taxon-name-part taxon-name-part-type="species" reg="enochra">enochra</tp:taxon-name-part></tp:taxon-name></italic> [N = 6].</p><fig id="F13" position="float" orientation="portrait"><object-id xmlns:xlink="http://www.w3.org/1999/xlink" content-type="doi" xlink:type="simple">10.3897/zookeys.1057.68375.figure13</object-id><object-id xmlns:xlink="http://www.w3.org/1999/xlink" content-type="arpha" xlink:type="simple">6EEAEACF-360B-5355-81FB-5EA8FEC90B78</object-id><label>Figure 13.</label><caption><p><italic><tp:taxon-name><tp:taxon-name-part taxon-name-part-type="genus" reg="Bactrocera">Bactrocera</tp:taxon-name-part><tp:taxon-name-part taxon-name-part-type="species" reg="enochra">enochra</tp:taxon-name-part></tp:taxon-name></italic> (Drew) <bold>A</bold> head <bold>B</bold> head and scutum <bold>C</bold> abdomen <bold>D</bold> wing <bold>E</bold> lateral view.</p></caption><graphic xmlns:xlink="http://www.w3.org/1999/xlink" xlink:href="zookeys-1057-049-g013.jpg" position="float" orientation="portrait" xlink:type="simple" id="oo_581775.jpg"><uri content-type="original_file" xlink:type="simple">https://binary.pensoft.net/fig/581775</uri></graphic></fig></tp:treatment-sec><tp:treatment-sec sec-type="description" id="SECID0EM1AG"><title>Description of adult.</title><p><bold>Male</bold>. <bold><italic>Head</italic></bold> (Fig. <xref ref-type="fig" rid="F12">12A</xref>). Height 1.83 mm. Frons, of even width, 0.93 mm long and 1.56 times as long as broad; dark fulvous and narrowly fulvous anterolaterally; anteromedial hump covered by short red-brown microtrichia; three pairs of dark fuscous frontal setae present; lunule fulvous. Ocellar triangle black. Vertex fulvous with two pairs of dark fuscous vertical setae. Face fulvous with a pair of large oval black spots in antennal furrows; length 0.53 mm. Gena fulvous, with large dark fuscous subocular spot and a red-brown seta. Occiput fulvous and dark fulvous behind vertex; row of postocular setae weakly developed, with ca. four nearly indistinct setae. Antenna with scape and pedicel dark fulvous and flagellum fulvous with lateral surface and inner apical half dark fuscous; a strong fulvous dorsal seta on pedicel; arista fulvous basally and black distally; length of segments: 0.27 mm; 0.30 mm; 0.87 mm.</p><p><bold><italic>Thorax</italic></bold> (Fig. <xref ref-type="fig" rid="F12">12B</xref>). Scutum orange-brown with two short sublateral dark fuscous markings anterior to notopleural suture, and continued posteriorly as parallel lines formed by black microtrichia. Pleural areas orange-brown. Notopleuron light fulvous. Yellow markings: posterior half of postpronotal lobe (anteriorly orange-brown); narrow paired parallel-sided lateral postsutural vitta, slightly tapered posteriorly and ending before intra-alar seta; moderately broad anepisternal stripe with anterior margin straight, reaching to mid distance between anterior and posterior notopleural setae dorsally; anterior ⅔ anatergite and katatergite (posteriorly orange-brown). Mediotergite orange-brown. Scutellum orange-brown, and yellow on anterolateral surface and ventrally. Setae: 1 pair scutellar; prescutellar acrostichal absent; 1 pair intra-alar; 1 pair postalar; 1 pair postsutural supra-alar; 1 pair anepisternal; 2 pairs notopleural; 1 pair scapular (lateral position); all setae well developed and fuscous.</p><p><bold><italic>Legs</italic></bold> (Fig. <xref ref-type="fig" rid="F12">12F</xref>). Legs entirely fulvous with hind tibia tending fuscous on dorsal surface. Fore femur with a row of long fulvous dorsal setae. Mid-tibia with an apical black spur.</p><p><bold><italic>Wing</italic></bold> (Fig. <xref ref-type="fig" rid="F12">12E</xref>). Length 6.7 mm; basal costal and costal cells fuscous with microtrichia in posterodistal corner of costal cell; narrow fuscous costal band confluent with R<sub>2+3</sub>, not expanded at apex, and ending mid distance between apex of R<sub>4+5</sub> and medial vein, and broad fuscous anal streak; remainder of wing hyaline; dense aggregation of microtrichia around A<sub>1</sub> + CuA<sub>2</sub>; supernumerary lobe weakly developed.</p><p><bold><italic>Abdomen</italic></bold> (Fig. <xref ref-type="fig" rid="F12">12C, D</xref>). Elongate-oval with tergites not fused; pecten present on tergite III; posterior lobe of surstylus short; abdominal sternite V with a deep concavity on posterior margin. Base of syntergite I+II wider than long. All tergites orange-brown with a medial longitudinal black stripe gradually broadened from base of tergite III and extended apically along the entire lateral margins of tergite V except their bases. Ceromata on tergite V indistinct from abdomen orange-brown color. Abdominal sternites fulvous.</p><p><bold>Female.</bold> Unknown</p></tp:treatment-sec><tp:treatment-sec sec-type="Male attractant" id="SECID0ET3AG"><title>Male attractant.</title><p>Cue-lure.</p></tp:treatment-sec><tp:treatment-sec sec-type="etymology" id="SECID0EY3AG"><title>Etymology.</title><p>The species name is a noun in apposition, derived from the Latin adverb <italic>quasi</italic> (just as if) used in conjunction with the epithet of the species it closely resembles; <italic><tp:taxon-name><tp:taxon-name-part taxon-name-part-type="genus" reg="Bactrocera">B.</tp:taxon-name-part><tp:taxon-name-part taxon-name-part-type="species" reg="enochra">enochra</tp:taxon-name-part></tp:taxon-name></italic>.</p></tp:treatment-sec><tp:treatment-sec sec-type="notes" id="SECID0EL4AG"><title>Notes.</title><p><italic><tp:taxon-name><tp:taxon-name-part taxon-name-part-type="genus" reg="Bactrocera">Bactrocera</tp:taxon-name-part><tp:taxon-name-part taxon-name-part-type="species" reg="quasienochra">quasienochra</tp:taxon-name-part></tp:taxon-name></italic> was included as <italic><tp:taxon-name><tp:taxon-name-part taxon-name-part-type="genus" reg="Bactrocera">B.</tp:taxon-name-part></tp:taxon-name></italic> spnSol03 in <xref ref-type="bibr" rid="B7">Doorenweerd et al. (2020)</xref>.</p></tp:treatment-sec><ref-list><ref id="B7"><mixed-citation xmlns:xlink="http://www.w3.org/1999/xlink" xlink:type="simple"><person-group><name name-style="western"><surname>Doorenweerd</surname><given-names>C</given-names></name><name name-style="western"><surname>Jose</surname><given-names>MS</given-names></name><name name-style="western"><surname>Leblanc</surname><given-names>L</given-names></name><name name-style="western"><surname>Barr</surname><given-names>N</given-names></name><name name-style="western"><surname>Geib</surname><given-names>S</given-names></name><name name-style="western"><surname>Chung</surname><given-names>AYC</given-names></name><name name-style="western"><surname>Dupuis</surname><given-names>J</given-names></name><name name-style="western"><surname>Ekayanti</surname><given-names>A</given-names></name><name name-style="western"><surname>Fiegalan</surname><given-names>ER</given-names></name><name name-style="western"><surname>Hemachandra</surname><given-names>KS</given-names></name><name name-style="western"><surname>Chia-lung</surname><given-names>MAH</given-names></name></person-group> (<year>2020</year>) DNA barcodes and reliable molecular identifications in a diverse group of invasive pests: lessons from <italic><tp:taxon-name><tp:taxon-name-part taxon-name-part-type="genus">Bactrocera</tp:taxon-name-part></tp:taxon-name></italic> fruit flies on variation across the COI gene, introgression, and standardization. bioRxiv. <ext-link xlink:type="simple" ext-link-type="doi" xlink:href="10.1101/2020.11.23.394510">https://doi.org/10.1101/2020.11.23.394510</ext-link></mixed-citation></ref></ref-list></tp:taxon-treatment>
