# Supplementary material for: Novel lures and COI sequences reveal cryptic new species of Bactrocera fruit flies in the Solomon Islands (Diptera, Tephritidae, Dacini)
Source: Zookeys. 2021 Aug 27;1057:49–103. doi: 10.3897/zookeys.1057.68375 (PMC8417025; doi:10.3897/zookeys.1057.68375)
Supplement: XML Treatment for Bactrocera (Bactrocera) tsatsiai [file zookeys.1057.68375-treatment5.xml]

<!DOCTYPE tp:taxon-treatment
  PUBLIC "-//TaxonX//DTD Taxonomic Treatment Publishing DTD v0 20100105//EN" "tax-treatment-NSO.dtd">
<tp:taxon-treatment xmlns:tp="http://www.plazi.org/taxpub"><tp:treatment-meta><kwd-group><label>Taxon classification</label><kwd><named-content xmlns:xlink="http://www.w3.org/1999/xlink" content-type="kingdom">Animalia</named-content></kwd><kwd><named-content xmlns:xlink="http://www.w3.org/1999/xlink" content-type="order">Diptera</named-content></kwd><kwd><named-content xmlns:xlink="http://www.w3.org/1999/xlink" content-type="family">Tephritidae</named-content></kwd></kwd-group><mixed-citation publication-type="journal"><person-group><name><surname>Leblanc</surname><given-names>Luc</given-names></name><name><surname>Tsatsia</surname><given-names>Francis</given-names></name><name><surname>Doorenweerd</surname><given-names>Camiel</given-names></name></person-group><article-title>Novel lures and COI sequences reveal cryptic new species of <italic><tp:taxon-name><tp:taxon-name-part taxon-name-part-type="genus" reg="Bactrocera">Bactrocera</tp:taxon-name-part></tp:taxon-name></italic> fruit flies in the Solomon Islands (<tp:taxon-name><tp:taxon-name-part taxon-name-part-type="order">Diptera</tp:taxon-name-part></tp:taxon-name>, <tp:taxon-name><tp:taxon-name-part taxon-name-part-type="family">Tephritidae</tp:taxon-name-part></tp:taxon-name>, <tp:taxon-name><tp:taxon-name-part taxon-name-part-type="tribe">Dacini</tp:taxon-name-part></tp:taxon-name>)</article-title><source>Zookeys</source><day>27</day><month>8</month><year>2021</year><volume>1057</volume><fpage>49</fpage><lpage>103</lpage><pub-id pub-id-type="doi">10.3897/zookeys.1057.68375</pub-id></mixed-citation></tp:treatment-meta><tp:nomenclature><tp:taxon-name><object-id xmlns:xlink="http://www.w3.org/1999/xlink" content-type="arpha" xlink:type="simple">CDC97091-1FD9-5FC0-9D6C-B3D00B1CFA84</object-id><tp:taxon-name-part taxon-name-part-type="genus" reg="Bactrocera">Bactrocera</tp:taxon-name-part> (<tp:taxon-name-part taxon-name-part-type="subgenus" reg="Bactrocera">Bactrocera</tp:taxon-name-part>) <tp:taxon-name-part taxon-name-part-type="species" reg="tsatsiai">tsatsiai</tp:taxon-name-part><object-id xmlns:xlink="http://www.w3.org/1999/xlink" content-type="zoobank" xlink:type="simple">http://zoobank.org/8B4AC740-8648-44ED-87C8-84056641FEC4</object-id></tp:taxon-name><tp:taxon-authority>Leblanc &amp; Doorenweerd</tp:taxon-authority><tp:taxon-status xmlns:xlink="http://www.w3.org/1999/xlink" xlink:type="simple">sp. nov.</tp:taxon-status><xref ref-type="fig" rid="F14">Fig. 14A–I</xref><xref ref-type="fig" rid="F15">, 15</xref></tp:nomenclature><tp:treatment-sec sec-type="type material" id="SECID0E16AG"><title>Type material.</title><p><bold><italic>Holotype</italic>.</bold> Solomon Islands • ♂; Guadalcanal, forest; <named-content xmlns:xlink="http://www.w3.org/1999/xlink" content-type="dwc:verbatimCoordinates" xlink:type="simple"><named-content content-type="geo-json" specific-use="{&#34;type&#34;:&#34;Point&#34;,&#34;coordinates&#34;:[159.866400,-9.405300]}" id="NCID0EIABG" xlink:type="simple">-9.4053, 159.8664</named-content></named-content>; 139 m; 4–16 Apr. 2018; L. Leblanc, F. Tsatsia leg.; zingerone baited trap FFSo021. Deposited in <abbrev xmlns:xlink="http://www.w3.org/1999/xlink" content-type="institution" xlink:title="University of Hawaii Insect Museum, Honolulu, Hawaii, United States" id="ABBRID0ENABG" xlink:type="simple">UHIM</abbrev>. <bold><italic>Paratypes</italic>.</bold> 28 males. Solomon Islands • 1 ♂ Guadalcanal, forest; <named-content xmlns:xlink="http://www.w3.org/1999/xlink" content-type="dwc:verbatimCoordinates" xlink:type="simple"><named-content content-type="geo-json" specific-use="{&#34;type&#34;:&#34;Point&#34;,&#34;coordinates&#34;:[159.862800,-9.404100]}" id="NCID0EZABG" xlink:type="simple">-9.4041, 159.8628</named-content></named-content>; 153 m; 4–16 Apr. 2018; L. Leblanc, F. Tsatsia leg.; zingerone baited trap FFSo011 • 2 ♂; same locality and date as for preceding; <named-content xmlns:xlink="http://www.w3.org/1999/xlink" content-type="dwc:verbatimCoordinates" xlink:type="simple"><named-content content-type="geo-json" specific-use="{&#34;type&#34;:&#34;Point&#34;,&#34;coordinates&#34;:[159.864400,-9.406400]}" id="NCID0EBBBG" xlink:type="simple">-9.4064, 159.8644</named-content></named-content>; 167 m; trap FFSo14 • 1 ♂; same locality and date as for preceding; <named-content xmlns:xlink="http://www.w3.org/1999/xlink" content-type="dwc:verbatimCoordinates" xlink:type="simple"><named-content content-type="geo-json" specific-use="{&#34;type&#34;:&#34;Point&#34;,&#34;coordinates&#34;:[159.864700,-9.406700]}" id="NCID0EJBBG" xlink:type="simple">-9.4067, 159.8647</named-content></named-content>; 167 m; trap FFSo015 • 1 ♂; same locality and date as for preceding; <named-content xmlns:xlink="http://www.w3.org/1999/xlink" content-type="dwc:verbatimCoordinates" xlink:type="simple"><named-content content-type="geo-json" specific-use="{&#34;type&#34;:&#34;Point&#34;,&#34;coordinates&#34;:[159.866400,-9.406900]}" id="NCID0ERBBG" xlink:type="simple">-9.4069, 159.8664</named-content></named-content>; 153 m; trap FFSo017 • 1 ♂; same locality and date as for preceding; <named-content xmlns:xlink="http://www.w3.org/1999/xlink" content-type="dwc:verbatimCoordinates" xlink:type="simple"><named-content content-type="geo-json" specific-use="{&#34;type&#34;:&#34;Point&#34;,&#34;coordinates&#34;:[159.867200,-9.405900]}" id="NCID0EZBBG" xlink:type="simple">-9.4059, 159.8672</named-content></named-content>; 133 m; trap FFSo019 • 2 ♂; same locality and date as for preceding; <named-content xmlns:xlink="http://www.w3.org/1999/xlink" content-type="dwc:verbatimCoordinates" xlink:type="simple"><named-content content-type="geo-json" specific-use="{&#34;type&#34;:&#34;Point&#34;,&#34;coordinates&#34;:[159.868100,-9.403500]}" id="NCID0EBCBG" xlink:type="simple">-9.4035, 159.8681</named-content></named-content>; 85 m; trap FFSo026; molecular voucher <abbrev xmlns:xlink="http://www.w3.org/1999/xlink" content-type="institution" xlink:title="University of Hawaii Insect Museum, Honolulu, Hawaii, United States" id="ABBRID0EGCBG" xlink:type="simple">UHIM</abbrev>.ms08671 • 1 ♂; Kolombangara, forest; <named-content xmlns:xlink="http://www.w3.org/1999/xlink" content-type="dwc:verbatimCoordinates" xlink:type="simple"><named-content content-type="geo-json" specific-use="{&#34;type&#34;:&#34;Point&#34;,&#34;coordinates&#34;:[157.116000,-8.031200]}" id="NCID0EOCBG" xlink:type="simple">-8.0312, 157.1160</named-content></named-content>; 348 m; 9–13 Apr. 2018; L. Leblanc, F. Tsatsia leg.; zingerone baited trap FFSo053 • 3 ♂; same locality and date as for preceding; <named-content xmlns:xlink="http://www.w3.org/1999/xlink" content-type="dwc:verbatimCoordinates" xlink:type="simple"><named-content content-type="geo-json" specific-use="{&#34;type&#34;:&#34;Point&#34;,&#34;coordinates&#34;:[157.116600,-8.029700]}" id="NCID0EWCBG" xlink:type="simple">-8.0297, 157.1166</named-content></named-content>; 403 m; trap FFSo055 • 1 ♂; same locality and date as for preceding; <named-content xmlns:xlink="http://www.w3.org/1999/xlink" content-type="dwc:verbatimCoordinates" xlink:type="simple"><named-content content-type="geo-json" specific-use="{&#34;type&#34;:&#34;Point&#34;,&#34;coordinates&#34;:[157.115900,-8.028300]}" id="NCID0E5CBG" xlink:type="simple">-8.0283, 157.1159</named-content></named-content>; 426 m; trap FFSo056 • 3 ♂; same locality and date as for preceding; <named-content xmlns:xlink="http://www.w3.org/1999/xlink" content-type="dwc:verbatimCoordinates" xlink:type="simple"><named-content content-type="geo-json" specific-use="{&#34;type&#34;:&#34;Point&#34;,&#34;coordinates&#34;:[157.115000,-8.021800]}" id="NCID0EGDBG" xlink:type="simple">-8.0218, 157.1150</named-content></named-content>; 491 m; trap FFSo062 • 2 ♂; same locality and date as for preceding; <named-content xmlns:xlink="http://www.w3.org/1999/xlink" content-type="dwc:verbatimCoordinates" xlink:type="simple"><named-content content-type="geo-json" specific-use="{&#34;type&#34;:&#34;Point&#34;,&#34;coordinates&#34;:[157.114300,-8.020000]}" id="NCID0EODBG" xlink:type="simple">-8.0200, 157.1143</named-content></named-content>; 508 m; trap FFSo063 • 2 ♂; same locality and date as for preceding; <named-content xmlns:xlink="http://www.w3.org/1999/xlink" content-type="dwc:verbatimCoordinates" xlink:type="simple"><named-content content-type="geo-json" specific-use="{&#34;type&#34;:&#34;Point&#34;,&#34;coordinates&#34;:[157.113300,-8.019000]}" id="NCID0EWDBG" xlink:type="simple">-8.0190, 157.1133</named-content></named-content>; 520 m; trap FFSo064 • 1 ♂; same locality and date as for preceding; <named-content xmlns:xlink="http://www.w3.org/1999/xlink" content-type="dwc:verbatimCoordinates" xlink:type="simple"><named-content content-type="geo-json" specific-use="{&#34;type&#34;:&#34;Point&#34;,&#34;coordinates&#34;:[157.112900,-8.018100]}" id="NCID0E5DBG" xlink:type="simple">-8.0181, 157.1129</named-content></named-content>; 518 m; trap FFSo065 • 1 ♂; same locality and date as for preceding; <named-content xmlns:xlink="http://www.w3.org/1999/xlink" content-type="dwc:verbatimCoordinates" xlink:type="simple"><named-content content-type="geo-json" specific-use="{&#34;type&#34;:&#34;Point&#34;,&#34;coordinates&#34;:[157.113400,-8.018100]}" id="NCID0EGEBG" xlink:type="simple">-8.0181, 157.1134</named-content></named-content>; 526 m; trap FFSo066 • 1 ♂; same locality and date as for preceding; <named-content xmlns:xlink="http://www.w3.org/1999/xlink" content-type="dwc:verbatimCoordinates" xlink:type="simple"><named-content content-type="geo-json" specific-use="{&#34;type&#34;:&#34;Point&#34;,&#34;coordinates&#34;:[157.111800,-8.015700]}" id="NCID0EOEBG" xlink:type="simple">-8.0157, 157.1118</named-content></named-content>; 506 m; trap FFSo067 • 1 ♂; same locality and date as for preceding; <named-content xmlns:xlink="http://www.w3.org/1999/xlink" content-type="dwc:verbatimCoordinates" xlink:type="simple"><named-content content-type="geo-json" specific-use="{&#34;type&#34;:&#34;Point&#34;,&#34;coordinates&#34;:[157.114300,-8.015000]}" id="NCID0EWEBG" xlink:type="simple">-8.0150, 157.1143</named-content></named-content>; 523 m; trap FFSo068 • 1 ♂; same locality and date as for preceding; <named-content xmlns:xlink="http://www.w3.org/1999/xlink" content-type="dwc:verbatimCoordinates" xlink:type="simple"><named-content content-type="geo-json" specific-use="{&#34;type&#34;:&#34;Point&#34;,&#34;coordinates&#34;:[157.115900,-8.032700]}" id="NCID0E5EBG" xlink:type="simple">-8.0327, 157.1159</named-content></named-content>; 333 m; trap FFSo070 • 2 ♂; same locality and date as for preceding; <named-content xmlns:xlink="http://www.w3.org/1999/xlink" content-type="dwc:verbatimCoordinates" xlink:type="simple"><named-content content-type="geo-json" specific-use="{&#34;type&#34;:&#34;Point&#34;,&#34;coordinates&#34;:[157.119300,-8.035600]}" id="NCID0EGFBG" xlink:type="simple">-8.0356, 157.1193</named-content></named-content>; 352 m; trap FFSo077 • 1 ♂; same locality and date as for preceding; <named-content xmlns:xlink="http://www.w3.org/1999/xlink" content-type="dwc:verbatimCoordinates" xlink:type="simple"><named-content content-type="geo-json" specific-use="{&#34;type&#34;:&#34;Point&#34;,&#34;coordinates&#34;:[157.120000,-8.035700]}" id="NCID0EOFBG" xlink:type="simple">-8.0357, 157.1200</named-content></named-content>; 352 m; trap FFSo078. Fifteen of the paratypes are deposited at <abbrev xmlns:xlink="http://www.w3.org/1999/xlink" content-type="institution" xlink:title="University of Hawaii Insect Museum, Honolulu, Hawaii, United States" id="ABBRID0ETFBG" xlink:type="simple">UHIM</abbrev>, seven at <abbrev xmlns:xlink="http://www.w3.org/1999/xlink" content-type="institution" xlink:title="William F. Barr Entomological Museum, Moscow, Idaho, United States" id="ABBRID0EYFBG" xlink:type="simple">WFBM</abbrev>, four at <named-content xmlns:xlink="http://www.w3.org/1999/xlink" content-type="dwc:institutional_code" xlink:type="simple">USNM</named-content>, and two at <abbrev xmlns:xlink="http://www.w3.org/1999/xlink" content-type="institution" xlink:title="Biosecurity Solomon Islands, Honiara, Solomon Islands" id="ABBRID0ECGBG" xlink:type="simple">BSI</abbrev>.</p></tp:treatment-sec><tp:treatment-sec sec-type="Differential diagnosis" id="SECID0EHGBG"><title>Differential diagnosis.</title><p>The broad orange-brown medial marking on the scutum uniquely defines <italic><tp:taxon-name><tp:taxon-name-part taxon-name-part-type="genus" reg="Bactrocera">Bactrocera</tp:taxon-name-part><tp:taxon-name-part taxon-name-part-type="species" reg="tsatsiai">tsatsiai</tp:taxon-name-part></tp:taxon-name></italic> within the genus, where all other species have either a yellow mark or no mark.</p></tp:treatment-sec><tp:treatment-sec sec-type="Molecular diagnosis" id="SECID0EYGBG"><title>Molecular diagnosis.</title><p>We obtained two <abbrev xmlns:xlink="http://www.w3.org/1999/xlink" xlink:title="cytochrome c oxidase I" id="ABBRID0E5GBG" xlink:type="simple">COI</abbrev> sequences that are most similar to <italic><tp:taxon-name><tp:taxon-name-part taxon-name-part-type="genus" reg="Bactrocera">Bactrocera</tp:taxon-name-part><tp:taxon-name-part taxon-name-part-type="species" reg="hantanae">hantanae</tp:taxon-name-part></tp:taxon-name></italic> Tsuruta &amp; White but at 10.79% pairwise distance.</p></tp:treatment-sec><tp:treatment-sec sec-type="description" id="SECID0ENHBG"><title>Description of adult.</title><p><bold>Male. <italic>Head</italic></bold> (Fig. <xref ref-type="fig" rid="F14">14A</xref>). Height 2.00 ± 0.09 (SD) (1.87–2.13) mm. Frons, of even width, 0.99 ± 0.04 (0.93–1.07) mm long and 1.56 ± 0.06 (1.47–1.63) times as long as broad; fulvous with red-brown microtrichia on anteromedial hump; three pairs of black frontal setae present; lunule yellow. Ocellar triangle black. Vertex fuscous with two pairs of black vertical setae. Face fulvous with a pair of large oval black spots in antennal furrows; length 0.60 ± 0.04 (0.53–0.67) mm. Gena fulvous, with small dark fuscous subocular spot and a black seta. Occiput fulvous; a row of 6–9 black postocular setae present behind eye. Antenna with scape and pedicel fulvous and flagellum fuscous with fulvous on inner surface; a strong black dorsal seta on pedicel; arista fulvous basally and black distally; length of segments: 0.25 ± 0.03 (0.20–0.30) mm; 0.32 ± 0.03 (0.27–0.37) mm; 0.87 ± 0.05 (0.80–0.93) mm.</p><fig id="F14" position="float" orientation="portrait"><object-id xmlns:xlink="http://www.w3.org/1999/xlink" content-type="doi" xlink:type="simple">10.3897/zookeys.1057.68375.figure14</object-id><object-id xmlns:xlink="http://www.w3.org/1999/xlink" content-type="arpha" xlink:type="simple">2F5EBAB6-0C3B-51A6-8778-4DB011FEAD84</object-id><label>Figure 14.</label><caption><p><italic><tp:taxon-name><tp:taxon-name-part taxon-name-part-type="genus" reg="Bactrocera">Bactrocera</tp:taxon-name-part><tp:taxon-name-part taxon-name-part-type="species" reg="tsatsiai">tsatsiai</tp:taxon-name-part></tp:taxon-name></italic> sp. nov. <bold>A</bold> head <bold>B</bold> head and scutum <bold>C–G</bold> abdomen variants <bold>H</bold> male genitalia <bold>I</bold> wing.</p></caption><graphic xmlns:xlink="http://www.w3.org/1999/xlink" xlink:href="zookeys-1057-049-g014.jpg" position="float" orientation="portrait" xlink:type="simple" id="oo_581776.jpg"><uri content-type="original_file" xlink:type="simple">https://binary.pensoft.net/fig/581776</uri></graphic></fig><p><bold><italic>Thorax</italic></bold> (Fig. <xref ref-type="fig" rid="F14">14B</xref>). Scutum dark fuscous with orange-brown ventral to and narrowly anterior to lateral postsutural vitta, narrowly englobing notopleural suture, between postpronotal lobe and notopleuron, and as a medial band starting before notopleural suture and enlarged posteriorly to cover entire posterior margin region of scutum. Pleural areas black except orange-brown anepisternum and proepisternum. Yellow markings: postpronotal lobe (or may be anteriorly to entirely orange-brown), notopleuron; moderately broad paired parallel-sided lateral postsutural vitta ending at intra-alar seta posteriorly; moderately broad anepisternal stripe with anterior margin slightly convex, reaching to mid distance between anterior and posterior notopleural setae dorsally; a small transverse spot on katepisternum below the anepisternal stripe; anterior ¾ of anatergite and katatergite (posteriorly black). Mediotergite black. Scutellum orange-brown, and yellow ventrally and narrowly on dorsolateral surface. Setae: 1 pair scutellar; 1 pair prescutellar acrostichal; 1 pair intra-alar; 1 pair postalar; 1 pair postsutural supra-alar; 1 pair anepisternal; 2 pairs notopleural; 2 pairs scapular; all setae well developed and black.</p><p><bold><italic>Legs</italic></bold> (Fig. <xref ref-type="fig" rid="F15">15</xref>). All legs entirely fulvous with hind femur and fore tarsomeres II–IV fuscous. Fore femur with a row of long pale dorsal setae. Mid-tibia with an apical black spur.</p><fig id="F15" position="float" orientation="portrait"><object-id xmlns:xlink="http://www.w3.org/1999/xlink" content-type="doi" xlink:type="simple">10.3897/zookeys.1057.68375.figure15</object-id><object-id xmlns:xlink="http://www.w3.org/1999/xlink" content-type="arpha" xlink:type="simple">24EA2C8F-8D61-541D-9050-13C078649A7C</object-id><label>Figure 15.</label><caption><p><italic><tp:taxon-name><tp:taxon-name-part taxon-name-part-type="genus" reg="Bactrocera">Bactrocera</tp:taxon-name-part><tp:taxon-name-part taxon-name-part-type="species" reg="tsatsiai">tsatsiai</tp:taxon-name-part></tp:taxon-name></italic> sp. nov. lateral view.</p></caption><graphic xmlns:xlink="http://www.w3.org/1999/xlink" xlink:href="zookeys-1057-049-g015.jpg" position="float" orientation="portrait" xlink:type="simple" id="oo_581777.jpg"><uri content-type="original_file" xlink:type="simple">https://binary.pensoft.net/fig/581777</uri></graphic></fig><p><bold><italic>Wing</italic></bold> (Fig. <xref ref-type="fig" rid="F14">14I</xref>). Length 7.1 ± 0.3 (6.6–7.5) mm; basal costal and costal cells fuscous with microtrichia in posterodistal corner of costal cell; light fuscous costal band confluent with R<sub>2+3</sub>, not expanded at apex and ending mid distance between apex of R<sub>4+5</sub> and medial vein, a diffuse broad fuscous cross band along r-m crossvein, continuing in straight line through discal medial (dm) cell and reaching wing margin at level of CuA<sub>1</sub>, and a broad fuscous anal streak; remainder of wing hyaline; dense aggregation of microtrichia around A<sub>1</sub> + CuA<sub>2</sub>; supernumerary lobe moderately developed.</p><p><bold><italic>Abdomen</italic></bold> (Fig. <xref ref-type="fig" rid="F14">14C–H</xref>). Oval with tergites not fused; pecten present on tergite III; posterior lobe of surstylus short; abdominal sternite V with a deep concavity on posterior margin. Base of syntergite I+II wider than long. Syntergite I+II with tergite I black and tergite II orange-brown with or without a small basal black triangular and two small sublateral black markings. Tergites III–V orange-brown with broad medial longitudinal black stripe reaching apex of tergite V and extended apically along entire lateral margins of tergite V, and two broad sublateral stripes covering tergite III (may be interrupted on that tergite) and continuing on tergite IV and along lateral margins on tergite V. Dark marking variable and may cover almost all of tergites III–V (Fig. <xref ref-type="fig" rid="F14">14C–G</xref>). Ceromata on tergite V dark fuscous. Abdominal sternites fulvous.</p><p><bold>Female.</bold> Unknown</p></tp:treatment-sec><tp:treatment-sec sec-type="Male attractant" id="SECID0ETLBG"><title>Male attractant.</title><p>Zingerone.</p></tp:treatment-sec><tp:treatment-sec sec-type="etymology" id="SECID0EYLBG"><title>Etymology.</title><p>The epithet <italic><tp:taxon-name><tp:taxon-name-part taxon-name-part-type="genus" reg="Bactrocera"/><tp:taxon-name-part taxon-name-part-type="species" reg="tsatsiai">tsatsiai</tp:taxon-name-part></tp:taxon-name></italic> is a noun in genitive case, referring to the personal name Francis Tsatsia, a long-time colleague, friend, co-author of the present publication, and currently the director of Biosecurity Solomon Islands.</p></tp:treatment-sec><tp:treatment-sec sec-type="notes" id="SECID0EIMBG"><title>Notes.</title><p><italic><tp:taxon-name><tp:taxon-name-part taxon-name-part-type="genus" reg="Bactrocera">Bactrocera</tp:taxon-name-part><tp:taxon-name-part taxon-name-part-type="species" reg="tsatsiai">tsatsiai</tp:taxon-name-part></tp:taxon-name></italic> was included as <italic><tp:taxon-name><tp:taxon-name-part taxon-name-part-type="genus" reg="Bactrocera">B.</tp:taxon-name-part></tp:taxon-name></italic> spnSol05 in <xref ref-type="bibr" rid="B7">Doorenweerd et al. (2020)</xref>.</p></tp:treatment-sec><ref-list><ref id="B7"><mixed-citation xmlns:xlink="http://www.w3.org/1999/xlink" xlink:type="simple"><person-group><name name-style="western"><surname>Doorenweerd</surname><given-names>C</given-names></name><name name-style="western"><surname>Jose</surname><given-names>MS</given-names></name><name name-style="western"><surname>Leblanc</surname><given-names>L</given-names></name><name name-style="western"><surname>Barr</surname><given-names>N</given-names></name><name name-style="western"><surname>Geib</surname><given-names>S</given-names></name><name name-style="western"><surname>Chung</surname><given-names>AYC</given-names></name><name name-style="western"><surname>Dupuis</surname><given-names>J</given-names></name><name name-style="western"><surname>Ekayanti</surname><given-names>A</given-names></name><name name-style="western"><surname>Fiegalan</surname><given-names>ER</given-names></name><name name-style="western"><surname>Hemachandra</surname><given-names>KS</given-names></name><name name-style="western"><surname>Chia-lung</surname><given-names>MAH</given-names></name></person-group> (<year>2020</year>) DNA barcodes and reliable molecular identifications in a diverse group of invasive pests: lessons from <italic><tp:taxon-name><tp:taxon-name-part taxon-name-part-type="genus">Bactrocera</tp:taxon-name-part></tp:taxon-name></italic> fruit flies on variation across the COI gene, introgression, and standardization. bioRxiv. <ext-link xlink:type="simple" ext-link-type="doi" xlink:href="10.1101/2020.11.23.394510">https://doi.org/10.1101/2020.11.23.394510</ext-link></mixed-citation></ref></ref-list></tp:taxon-treatment>
