# Supplementary material for: Novel lures and COI sequences reveal cryptic new species of Bactrocera fruit flies in the Solomon Islands (Diptera, Tephritidae, Dacini)
Source: Zookeys. 2021 Aug 27;1057:49–103. doi: 10.3897/zookeys.1057.68375 (PMC8417025; doi:10.3897/zookeys.1057.68375)
Supplement: XML Treatment for Bactrocera (Bactrocera) vargasi [file zookeys.1057.68375-treatment6.xml]

<!DOCTYPE tp:taxon-treatment
  PUBLIC "-//TaxonX//DTD Taxonomic Treatment Publishing DTD v0 20100105//EN" "tax-treatment-NSO.dtd">
<tp:taxon-treatment xmlns:tp="http://www.plazi.org/taxpub"><tp:treatment-meta><kwd-group><label>Taxon classification</label><kwd><named-content xmlns:xlink="http://www.w3.org/1999/xlink" content-type="kingdom">Animalia</named-content></kwd><kwd><named-content xmlns:xlink="http://www.w3.org/1999/xlink" content-type="order">Diptera</named-content></kwd><kwd><named-content xmlns:xlink="http://www.w3.org/1999/xlink" content-type="family">Tephritidae</named-content></kwd></kwd-group><mixed-citation publication-type="journal"><person-group><name><surname>Leblanc</surname><given-names>Luc</given-names></name><name><surname>Tsatsia</surname><given-names>Francis</given-names></name><name><surname>Doorenweerd</surname><given-names>Camiel</given-names></name></person-group><article-title>Novel lures and COI sequences reveal cryptic new species of <italic><tp:taxon-name><tp:taxon-name-part taxon-name-part-type="genus" reg="Bactrocera">Bactrocera</tp:taxon-name-part></tp:taxon-name></italic> fruit flies in the Solomon Islands (<tp:taxon-name><tp:taxon-name-part taxon-name-part-type="order">Diptera</tp:taxon-name-part></tp:taxon-name>, <tp:taxon-name><tp:taxon-name-part taxon-name-part-type="family">Tephritidae</tp:taxon-name-part></tp:taxon-name>, <tp:taxon-name><tp:taxon-name-part taxon-name-part-type="tribe">Dacini</tp:taxon-name-part></tp:taxon-name>)</article-title><source>Zookeys</source><day>27</day><month>8</month><year>2021</year><volume>1057</volume><fpage>49</fpage><lpage>103</lpage><pub-id pub-id-type="doi">10.3897/zookeys.1057.68375</pub-id></mixed-citation></tp:treatment-meta><tp:nomenclature><tp:taxon-name><object-id xmlns:xlink="http://www.w3.org/1999/xlink" content-type="arpha" xlink:type="simple">D016B3BF-ABC7-5133-A17E-DC86D5661ABD</object-id><tp:taxon-name-part taxon-name-part-type="genus" reg="Bactrocera">Bactrocera</tp:taxon-name-part> (<tp:taxon-name-part taxon-name-part-type="subgenus" reg="Bactrocera">Bactrocera</tp:taxon-name-part>) <tp:taxon-name-part taxon-name-part-type="species" reg="vargasi">vargasi</tp:taxon-name-part><object-id xmlns:xlink="http://www.w3.org/1999/xlink" content-type="zoobank" xlink:type="simple">http://zoobank.org/BC8E46E7-1917-412C-AF67-7A487BDEFAFE</object-id></tp:taxon-name><tp:taxon-authority>Leblanc &amp; Doorenweerd</tp:taxon-authority><tp:taxon-status xmlns:xlink="http://www.w3.org/1999/xlink" xlink:type="simple">sp. nov.</tp:taxon-status><xref ref-type="fig" rid="F16">Fig. 16A–F</xref></tp:nomenclature><tp:treatment-sec sec-type="type material" id="SECID0ETOBG"><title>Type material.</title><p><bold><italic>Holotype</italic>.</bold> Solomon Islands • ♂; Kolombangara, forest; <named-content xmlns:xlink="http://www.w3.org/1999/xlink" content-type="dwc:verbatimCoordinates" xlink:type="simple"><named-content content-type="geo-json" specific-use="{&#34;type&#34;:&#34;Point&#34;,&#34;coordinates&#34;:[157.132000,-8.056300]}" id="NCID0EBPBG" xlink:type="simple">-8.0563, 157.1320</named-content></named-content>; 232 m; 9–13 Apr. 2018; L. Leblanc, F. Tsatsia leg.; zingerone baited trap FFSo046. Deposited in <abbrev xmlns:xlink="http://www.w3.org/1999/xlink" content-type="institution" xlink:title="University of Hawaii Insect Museum, Honolulu, Hawaii, United States" id="ABBRID0EGPBG" xlink:type="simple">UHIM</abbrev>. <bold><italic>Paratypes</italic>.</bold> 42 males. Solomon Islands • 2 ♂; Guadalcanal, forest; 4–16-iv-2018; L. Leblanc, F. Tsatsia leg.; <named-content xmlns:xlink="http://www.w3.org/1999/xlink" content-type="dwc:verbatimCoordinates" xlink:type="simple"><named-content content-type="geo-json" specific-use="{&#34;type&#34;:&#34;Point&#34;,&#34;coordinates&#34;:[159.862800,-9.404100]}" id="NCID0ESPBG" xlink:type="simple">-9.4041, 159.8628</named-content></named-content>; 153 m; zingerone trap FFSo011 • 2 ♂; same locality and date as for preceding; <named-content xmlns:xlink="http://www.w3.org/1999/xlink" content-type="dwc:verbatimCoordinates" xlink:type="simple"><named-content content-type="geo-json" specific-use="{&#34;type&#34;:&#34;Point&#34;,&#34;coordinates&#34;:[159.864400,-9.404500]}" id="NCID0E1PBG" xlink:type="simple">-9.4045, 159.8644</named-content></named-content>; 142 m; trap FFSo012 • 2 ♂; same locality and date as for preceding; <named-content xmlns:xlink="http://www.w3.org/1999/xlink" content-type="dwc:verbatimCoordinates" xlink:type="simple"><named-content content-type="geo-json" specific-use="{&#34;type&#34;:&#34;Point&#34;,&#34;coordinates&#34;:[159.864500,-9.404800]}" id="NCID0ECQBG" xlink:type="simple">-9.4048, 159.8645</named-content></named-content>; 144 m; trap FFSo013 • 2 ♂; same locality and date as for preceding; <named-content xmlns:xlink="http://www.w3.org/1999/xlink" content-type="dwc:verbatimCoordinates" xlink:type="simple"><named-content content-type="geo-json" specific-use="{&#34;type&#34;:&#34;Point&#34;,&#34;coordinates&#34;:[159.864400,-9.406400]}" id="NCID0EKQBG" xlink:type="simple">-9.4064, 159.8644</named-content></named-content>; 167 m; trap FFSo14 • 3 ♂; same locality and date as for preceding; <named-content xmlns:xlink="http://www.w3.org/1999/xlink" content-type="dwc:verbatimCoordinates" xlink:type="simple"><named-content content-type="geo-json" specific-use="{&#34;type&#34;:&#34;Point&#34;,&#34;coordinates&#34;:[159.864700,-9.406700]}" id="NCID0ESQBG" xlink:type="simple">-9.4067, 159.8647</named-content></named-content>; 167 m; trap FFSo015; molecular vouchers <abbrev xmlns:xlink="http://www.w3.org/1999/xlink" content-type="institution" xlink:title="University of Hawaii Insect Museum, Honolulu, Hawaii, United States" id="ABBRID0EXQBG" xlink:type="simple">UHIM</abbrev>.ms08665, <abbrev xmlns:xlink="http://www.w3.org/1999/xlink" content-type="institution" xlink:title="University of Hawaii Insect Museum, Honolulu, Hawaii, United States" id="ABBRID0E3QBG" xlink:type="simple">UHIM</abbrev>.ms08666, <abbrev xmlns:xlink="http://www.w3.org/1999/xlink" content-type="institution" xlink:title="University of Hawaii Insect Museum, Honolulu, Hawaii, United States" id="ABBRID0EBRBG" xlink:type="simple">UHIM</abbrev>.ms08667 • 2 ♂; same locality and date as for preceding; <named-content xmlns:xlink="http://www.w3.org/1999/xlink" content-type="dwc:verbatimCoordinates" xlink:type="simple"><named-content content-type="geo-json" specific-use="{&#34;type&#34;:&#34;Point&#34;,&#34;coordinates&#34;:[159.866400,-9.406900]}" id="NCID0EJRBG" xlink:type="simple">-9.4069, 159.8664</named-content></named-content>; 153 m; trap FFSo017 • 4 ♂; same locality and date as for preceding; <named-content xmlns:xlink="http://www.w3.org/1999/xlink" content-type="dwc:verbatimCoordinates" xlink:type="simple"><named-content content-type="geo-json" specific-use="{&#34;type&#34;:&#34;Point&#34;,&#34;coordinates&#34;:[159.867100,-9.406400]}" id="NCID0ERRBG" xlink:type="simple">-9.4064, 159.8671</named-content></named-content>; 145 m; trap FFSo018 • 2 ♂; same locality and date as for preceding; <named-content xmlns:xlink="http://www.w3.org/1999/xlink" content-type="dwc:verbatimCoordinates" xlink:type="simple"><named-content content-type="geo-json" specific-use="{&#34;type&#34;:&#34;Point&#34;,&#34;coordinates&#34;:[159.867200,-9.405900]}" id="NCID0EZRBG" xlink:type="simple">-9.4059, 159.8672</named-content></named-content>; 133 m; trap FFSo019 • 2 ♂; same locality and date as for preceding; <named-content xmlns:xlink="http://www.w3.org/1999/xlink" content-type="dwc:verbatimCoordinates" xlink:type="simple"><named-content content-type="geo-json" specific-use="{&#34;type&#34;:&#34;Point&#34;,&#34;coordinates&#34;:[159.866500,-9.405500]}" id="NCID0EBSBG" xlink:type="simple">-9.4055, 159.8665</named-content></named-content>; 145 m; trap FFSo020 • 1 ♂; same locality and date as for preceding; <named-content xmlns:xlink="http://www.w3.org/1999/xlink" content-type="dwc:verbatimCoordinates" xlink:type="simple"><named-content content-type="geo-json" specific-use="{&#34;type&#34;:&#34;Point&#34;,&#34;coordinates&#34;:[159.866400,-9.405300]}" id="NCID0EJSBG" xlink:type="simple">-9.4053, 159.8664</named-content></named-content>; 139 m; trap FFSo021 • 3 ♂; same locality and date as for preceding; <named-content xmlns:xlink="http://www.w3.org/1999/xlink" content-type="dwc:verbatimCoordinates" xlink:type="simple"><named-content content-type="geo-json" specific-use="{&#34;type&#34;:&#34;Point&#34;,&#34;coordinates&#34;:[159.865200,-9.404000]}" id="NCID0ERSBG" xlink:type="simple">-9.4040, 159.8652</named-content></named-content>; 125 m; trap FFSo023 • 3 ♂; same locality and date as for preceding; <named-content xmlns:xlink="http://www.w3.org/1999/xlink" content-type="dwc:verbatimCoordinates" xlink:type="simple"><named-content content-type="geo-json" specific-use="{&#34;type&#34;:&#34;Point&#34;,&#34;coordinates&#34;:[159.864600,-9.403800]}" id="NCID0EZSBG" xlink:type="simple">-9.4038, 159.8646</named-content></named-content>; 103 m; trap FFSo024 • 1 ♂; same locality and date as for preceding; <named-content xmlns:xlink="http://www.w3.org/1999/xlink" content-type="dwc:verbatimCoordinates" xlink:type="simple"><named-content content-type="geo-json" specific-use="{&#34;type&#34;:&#34;Point&#34;,&#34;coordinates&#34;:[159.867300,-9.403900]}" id="NCID0EBTBG" xlink:type="simple">-9.4039, 159.8673</named-content></named-content>; 103 m; trap FFSo025 • 2 ♂; same locality and date as for preceding; <named-content xmlns:xlink="http://www.w3.org/1999/xlink" content-type="dwc:verbatimCoordinates" xlink:type="simple"><named-content content-type="geo-json" specific-use="{&#34;type&#34;:&#34;Point&#34;,&#34;coordinates&#34;:[159.868100,-9.403500]}" id="NCID0EJTBG" xlink:type="simple">-9.4035, 159.8681</named-content></named-content>; 85 m; trap FFSo026 • 2 ♂; same locality and date as for preceding; <named-content xmlns:xlink="http://www.w3.org/1999/xlink" content-type="dwc:verbatimCoordinates" xlink:type="simple"><named-content content-type="geo-json" specific-use="{&#34;type&#34;:&#34;Point&#34;,&#34;coordinates&#34;:[159.869500,-9.402600]}" id="NCID0ERTBG" xlink:type="simple">-9.4026, 159.8695</named-content></named-content>; 57 m; trap FFSo027 • 1 ♂; same locality and date as for preceding; <named-content xmlns:xlink="http://www.w3.org/1999/xlink" content-type="dwc:verbatimCoordinates" xlink:type="simple"><named-content content-type="geo-json" specific-use="{&#34;type&#34;:&#34;Point&#34;,&#34;coordinates&#34;:[159.870000,-9.400000]}" id="NCID0EZTBG" xlink:type="simple">-9.400, 159.8700</named-content></named-content>; 50 m; trap FFSo029 • 2 ♂; Kolombangara, forest; <named-content xmlns:xlink="http://www.w3.org/1999/xlink" content-type="dwc:verbatimCoordinates" xlink:type="simple"><named-content content-type="geo-json" specific-use="{&#34;type&#34;:&#34;Point&#34;,&#34;coordinates&#34;:[157.132000,-8.056300]}" id="NCID0EBUBG" xlink:type="simple">-8.0563, 157.1320</named-content></named-content>; 232 m; 9–13 Apr. 2018; L. Leblanc, F. Tsatsia leg.; zingerone baited trap FFSo046 • 2 ♂; same locality and date as for preceding; <named-content xmlns:xlink="http://www.w3.org/1999/xlink" content-type="dwc:verbatimCoordinates" xlink:type="simple"><named-content content-type="geo-json" specific-use="{&#34;type&#34;:&#34;Point&#34;,&#34;coordinates&#34;:[157.126200,-8.047900]}" id="NCID0EJUBG" xlink:type="simple">-8.0479, 157.1262</named-content></named-content>; 267 m; trap FFSo048 • 1 ♂; same locality and date as for preceding; <named-content xmlns:xlink="http://www.w3.org/1999/xlink" content-type="dwc:verbatimCoordinates" xlink:type="simple"><named-content content-type="geo-json" specific-use="{&#34;type&#34;:&#34;Point&#34;,&#34;coordinates&#34;:[157.116800,-8.030600]}" id="NCID0ERUBG" xlink:type="simple">-8.0306, 157.1168</named-content></named-content>; 389 m; trap FFSo054 • 1 ♂; same locality and date as for preceding; <named-content xmlns:xlink="http://www.w3.org/1999/xlink" content-type="dwc:verbatimCoordinates" xlink:type="simple"><named-content content-type="geo-json" specific-use="{&#34;type&#34;:&#34;Point&#34;,&#34;coordinates&#34;:[157.115900,-8.025200]}" id="NCID0EZUBG" xlink:type="simple">-8.0252, 157.1159</named-content></named-content>; 455 m; trap FFSo059 • 1 ♂; same locality and date as for preceding; <named-content xmlns:xlink="http://www.w3.org/1999/xlink" content-type="dwc:verbatimCoordinates" xlink:type="simple"><named-content content-type="geo-json" specific-use="{&#34;type&#34;:&#34;Point&#34;,&#34;coordinates&#34;:[157.116400,-8.032800]}" id="NCID0EBVBG" xlink:type="simple">-8.0328, 157.1164</named-content></named-content>; 356 m; trap FFSo075 • 1 ♂; same locality and date as for preceding; <named-content xmlns:xlink="http://www.w3.org/1999/xlink" content-type="dwc:verbatimCoordinates" xlink:type="simple"><named-content content-type="geo-json" specific-use="{&#34;type&#34;:&#34;Point&#34;,&#34;coordinates&#34;:[157.123700,-8.039500]}" id="NCID0EJVBG" xlink:type="simple">-8.0395, 157.1237</named-content></named-content>; 308 m; trap FFSo079. 29 of the paratypes are deposited at <abbrev xmlns:xlink="http://www.w3.org/1999/xlink" content-type="institution" xlink:title="University of Hawaii Insect Museum, Honolulu, Hawaii, United States" id="ABBRID0EOVBG" xlink:type="simple">UHIM</abbrev>, seven at <abbrev xmlns:xlink="http://www.w3.org/1999/xlink" content-type="institution" xlink:title="William F. Barr Entomological Museum, Moscow, Idaho, United States" id="ABBRID0ETVBG" xlink:type="simple">WFBM</abbrev>, four at <named-content xmlns:xlink="http://www.w3.org/1999/xlink" content-type="dwc:institutional_code" xlink:type="simple">USNM</named-content>, and two at <abbrev xmlns:xlink="http://www.w3.org/1999/xlink" content-type="institution" xlink:title="Biosecurity Solomon Islands, Honiara, Solomon Islands" id="ABBRID0E4VBG" xlink:type="simple">BSI</abbrev>.</p></tp:treatment-sec><tp:treatment-sec sec-type="Differential diagnosis" id="SECID0ECWBG"><title>Differential diagnosis.</title><p>The overall appearance and specifically the wing of <italic><tp:taxon-name><tp:taxon-name-part taxon-name-part-type="genus" reg="Bactrocera">B.</tp:taxon-name-part><tp:taxon-name-part taxon-name-part-type="species" reg="vargasi">vargasi</tp:taxon-name-part></tp:taxon-name></italic> (Fig. <xref ref-type="fig" rid="F16">16E</xref>) is very similar to that of <italic><tp:taxon-name><tp:taxon-name-part taxon-name-part-type="genus" reg="Bactrocera">B.</tp:taxon-name-part><tp:taxon-name-part taxon-name-part-type="species" reg="frauenfeldi">frauenfeldi</tp:taxon-name-part></tp:taxon-name></italic> (Schiner) (Fig. <xref ref-type="fig" rid="F17">17</xref>) [Solomon Island populations], <italic><tp:taxon-name><tp:taxon-name-part taxon-name-part-type="genus" reg="Bactrocera">B.</tp:taxon-name-part><tp:taxon-name-part taxon-name-part-type="species" reg="trilineola">trilineola</tp:taxon-name-part></tp:taxon-name></italic> Drew and <italic><tp:taxon-name><tp:taxon-name-part taxon-name-part-type="genus" reg="Bactrocera">B.</tp:taxon-name-part><tp:taxon-name-part taxon-name-part-type="species" reg="parafrauenfeldi">parafrauenfeldi</tp:taxon-name-part></tp:taxon-name></italic> Drew [all three are members of the morphological <italic><tp:taxon-name><tp:taxon-name-part taxon-name-part-type="genus" reg="Bactrocera">B.</tp:taxon-name-part><tp:taxon-name-part taxon-name-part-type="species" reg="frauenfeldi">frauenfeldi</tp:taxon-name-part></tp:taxon-name></italic> complex], but <italic><tp:taxon-name><tp:taxon-name-part taxon-name-part-type="genus" reg="Bactrocera">B.</tp:taxon-name-part><tp:taxon-name-part taxon-name-part-type="species" reg="vargasi">vargasi</tp:taxon-name-part></tp:taxon-name></italic> differs from <italic><tp:taxon-name><tp:taxon-name-part taxon-name-part-type="genus" reg="Bactrocera">B.</tp:taxon-name-part><tp:taxon-name-part taxon-name-part-type="species" reg="trilineola">trilineola</tp:taxon-name-part></tp:taxon-name></italic> and <italic><tp:taxon-name><tp:taxon-name-part taxon-name-part-type="genus" reg="Bactrocera">B.</tp:taxon-name-part><tp:taxon-name-part taxon-name-part-type="species" reg="parafrauenfeldi">parafrauenfeldi</tp:taxon-name-part></tp:taxon-name></italic> in having a nearly entirely black abdomen (Fig. <xref ref-type="fig" rid="F16">16</xref>), and can be separated from <italic><tp:taxon-name><tp:taxon-name-part taxon-name-part-type="genus" reg="Bactrocera">B.</tp:taxon-name-part><tp:taxon-name-part taxon-name-part-type="species" reg="frauenfeldi">frauenfeldi</tp:taxon-name-part></tp:taxon-name></italic> in lacking lateral postsutural yellow vitta.</p><fig id="F16" position="float" orientation="portrait"><object-id xmlns:xlink="http://www.w3.org/1999/xlink" content-type="doi" xlink:type="simple">10.3897/zookeys.1057.68375.figure16</object-id><object-id xmlns:xlink="http://www.w3.org/1999/xlink" content-type="arpha" xlink:type="simple">577B3E24-95B2-5E9E-92AF-41557DE526CC</object-id><label>Figure 16.</label><caption><p><italic><tp:taxon-name><tp:taxon-name-part taxon-name-part-type="genus" reg="Bactrocera">Bactrocera</tp:taxon-name-part><tp:taxon-name-part taxon-name-part-type="species" reg="vargasi">vargasi</tp:taxon-name-part></tp:taxon-name></italic> sp. nov. <bold>A</bold> head <bold>B</bold> head and scutum <bold>C</bold> abdomen <bold>D</bold> male genitalia <bold>E</bold> wing <bold>F</bold> lateral view.</p></caption><graphic xmlns:xlink="http://www.w3.org/1999/xlink" xlink:href="zookeys-1057-049-g016.jpg" position="float" orientation="portrait" xlink:type="simple" id="oo_581778.jpg"><uri content-type="original_file" xlink:type="simple">https://binary.pensoft.net/fig/581778</uri></graphic></fig></tp:treatment-sec><tp:treatment-sec sec-type="Molecular diagnosis" id="SECID0E21BG"><title>Molecular diagnosis.</title><p>We sequenced three specimens which have <abbrev xmlns:xlink="http://www.w3.org/1999/xlink" xlink:title="cytochrome c oxidase I" id="ABBRID0EB2BG" xlink:type="simple">COI</abbrev> sequences closest to <italic><tp:taxon-name><tp:taxon-name-part taxon-name-part-type="genus" reg="Bactrocera">B.</tp:taxon-name-part><tp:taxon-name-part taxon-name-part-type="species" reg="quasiinfulata">quasiinfulata</tp:taxon-name-part></tp:taxon-name></italic> Drew &amp; Romig at 7.24% minimum pairwise distance. The maximum intraspecific distance is 1.2%. Sequences of the morphologically similar <italic><tp:taxon-name><tp:taxon-name-part taxon-name-part-type="genus" reg="Bactrocera">B.</tp:taxon-name-part><tp:taxon-name-part taxon-name-part-type="species" reg="frauenfeldi">frauenfeldi</tp:taxon-name-part></tp:taxon-name></italic> and <italic><tp:taxon-name><tp:taxon-name-part taxon-name-part-type="genus" reg="Bactrocera">B.</tp:taxon-name-part><tp:taxon-name-part taxon-name-part-type="species" reg="trilineola">trilineola</tp:taxon-name-part></tp:taxon-name></italic> were also included in the reference dataset but are highly dissimilar to <italic><tp:taxon-name><tp:taxon-name-part taxon-name-part-type="genus" reg="Bactrocera">B.</tp:taxon-name-part><tp:taxon-name-part taxon-name-part-type="species" reg="vargasi">vargasi</tp:taxon-name-part></tp:taxon-name></italic> with &gt;8% pairwise distance. <italic><tp:taxon-name><tp:taxon-name-part taxon-name-part-type="genus" reg="Bactrocera">Bactrocera</tp:taxon-name-part><tp:taxon-name-part taxon-name-part-type="species" reg="parafrauenfeldi">parafrauenfeldi</tp:taxon-name-part></tp:taxon-name></italic> was not included in the reference set but is presumed to be closely related to <italic><tp:taxon-name><tp:taxon-name-part taxon-name-part-type="genus" reg="Bactrocera">B.</tp:taxon-name-part><tp:taxon-name-part taxon-name-part-type="species" reg="trilineola">trilineola</tp:taxon-name-part></tp:taxon-name></italic> (<xref ref-type="bibr" rid="B10">Drew 1989</xref>).</p><fig id="F17" position="float" orientation="portrait"><object-id xmlns:xlink="http://www.w3.org/1999/xlink" content-type="doi" xlink:type="simple">10.3897/zookeys.1057.68375.figure17</object-id><object-id xmlns:xlink="http://www.w3.org/1999/xlink" content-type="arpha" xlink:type="simple">22C9E6DF-EA82-514F-AD79-134F8227F4D8</object-id><label>Figure 17.</label><caption><p><italic><tp:taxon-name><tp:taxon-name-part taxon-name-part-type="genus" reg="Bactrocera">Bactrocera</tp:taxon-name-part><tp:taxon-name-part taxon-name-part-type="species" reg="frauenfeldi">frauenfeldi</tp:taxon-name-part></tp:taxon-name></italic> (Schiner) <bold>A</bold> head <bold>B</bold> head and scutum <bold>C</bold> abdomen, male <bold>D</bold> wing <bold>E</bold> lateral view, female.</p></caption><graphic xmlns:xlink="http://www.w3.org/1999/xlink" xlink:href="zookeys-1057-049-g017.jpg" position="float" orientation="portrait" xlink:type="simple" id="oo_581779.jpg"><uri content-type="original_file" xlink:type="simple">https://binary.pensoft.net/fig/581779</uri></graphic></fig></tp:treatment-sec><tp:treatment-sec sec-type="description" id="SECID0EN5BG"><title>Description of adult.</title><p><bold>Male. <italic>Head</italic></bold> (Fig. <xref ref-type="fig" rid="F16">16A</xref>). Height 1.61 ± 0.22 (SD) (1.33–1.93) mm. Frons, of even width, 0.83 ± 0.08 (0.67–0.93) mm long and 1.63 ± 0.11 (1.43–1.85) times as long as broad; fulvous and narrowly yellow along eye margin; anteromedial hump covered by short red-brown microtrichia; three pairs of black frontal setae present; lunule yellow. Ocellar triangle black. Vertex black with yellow spot behind ocellar triangle and two pairs of black vertical setae. Face fulvous with a pair of very large circular black spots in antennal furrows; length 0.51 ± 0.06 (0.43–0.63) mm. Gena fulvous, with small dark fuscous subocular spot and a red-brown seta. Occiput black and narrowly fulvous along eye margin; a row of 6–9 black postocular setae present behind eye. Antenna with scape and pedicel fulvous and flagellum dark fuscous tending dark fulvous on inner surface; a strong red-brown dorsal seta on pedicel; arista fulvous basally and black distally; length of segments: 0.31 ± 0.03 (0.27–0.33) mm; 0.36 ± 0.03 (0.33–0.40) mm; 0.88 ± 0.09 (0.73–1.00) mm.</p><p><bold><italic>Thorax</italic></bold> (Fig. <xref ref-type="fig" rid="F16">16B</xref>). Scutum entirely black with dense silvery microtrichia on all scutum except two broad parallel longitudinal shining black areas interrupted at level of notopleural suture. Pleural areas black. Yellow markings: posterior half of postpronotal lobe (anteriorly fuscous); notopleuron; moderately broad anepisternal stripe with anterior margin convex, reaching to mid distance between anterior and posterior notopleural setae dorsally; a very small transverse spot on katepisternum below the anepisternal stripe; anterior 3⁄5 of anatergite and katatergite (posteriorly black). Mediotergite black. Scutellum broadly black medially and yellow laterally. Setae: 1 pair scutellar; 1 pair prescutellar acrostichal; 1 pair intra-alar; 1 pair postalar; 1 pair postsutural supra-alar; 1 pair anepisternal; 2 pairs notopleural; 2 pairs scapular; all setae well developed and black.</p><p><bold><italic>Legs</italic></bold> (Fig. <xref ref-type="fig" rid="F16">16F</xref>). Legs black with yellow fore femur, basal 2⁄5 of mid and hind femur, and mid and hind tarsi. Fore femur with a row of long pale dorsal setae. Mid-tibia with an apical black spur.</p><p><bold><italic>Wing</italic></bold> (Fig. <xref ref-type="fig" rid="F16">16E</xref>). Length 6.2 ± 0.6 (5.3–6.9) mm; basal costal and costal cells dark fuscous with microtrichia covering both cells; faint narrow fuscous costal band confluent with R<sub>2+3</sub>, remaining narrow to end shortly past the apex of R<sub>2+3</sub>; dark fuscous straight band across r-m and dm-cu veins and reaching wing margin; broad dark fuscous anal streak; remainder of wing hyaline; dense aggregation of microtrichia around A<sub>1</sub> + CuA<sub>2</sub>; supernumerary lobe weakly developed.</p><p><bold><italic>Abdomen</italic></bold> (Fig. <xref ref-type="fig" rid="F16">16C</xref>). Oval with tergites not fused; pecten present on tergite III; posterior lobe of surstylus short; abdominal sternum V with a deep concavity on posterior margin. Base of syntergite I+II wider than long. Tergites entirely black with yellow lateral bands along posterior margin of tergite II. Ceromata on tergite V black. Abdominal sternites black.</p><p><bold>Female.</bold> Unknown.</p></tp:treatment-sec><tp:treatment-sec sec-type="etymology" id="SECID0EUAAI"><title>Etymology.</title><p>We proudly name this species to honor the famous fruit fly ecologist Roger I. Vargas (1947–2018) (<xref ref-type="bibr" rid="B35">Stark et al. 2018</xref>). The species name <italic><tp:taxon-name><tp:taxon-name-part taxon-name-part-type="genus" reg="Bactrocera"/><tp:taxon-name-part taxon-name-part-type="species" reg="vargasi">vargasi</tp:taxon-name-part></tp:taxon-name></italic> is a noun in genitive case. Roger and LL collaborated extensively on projects during years spent in the South Pacific Islands. Roger brought LL to Hawaii in 2003 to continue working on fruit flies, and he secured funding and provided guidance that allowed LL to obtain a PhD title in 2010.</p></tp:treatment-sec><tp:treatment-sec sec-type="Male attractant" id="SECID0EIBAI"><title>Male attractant.</title><p>Zingerone.</p></tp:treatment-sec><tp:treatment-sec sec-type="notes" id="SECID0ENBAI"><title>Notes.</title><p><italic><tp:taxon-name><tp:taxon-name-part taxon-name-part-type="genus" reg="Bactrocera">Bactrocera</tp:taxon-name-part><tp:taxon-name-part taxon-name-part-type="species" reg="vargasi">vargasi</tp:taxon-name-part></tp:taxon-name></italic> was included as <italic><tp:taxon-name><tp:taxon-name-part taxon-name-part-type="genus" reg="Bactrocera">B.</tp:taxon-name-part></tp:taxon-name></italic> spnSol07 in <xref ref-type="bibr" rid="B7">Doorenweerd et al. (2020)</xref>.</p></tp:treatment-sec><ref-list><ref id="B10"><mixed-citation xmlns:xlink="http://www.w3.org/1999/xlink" xlink:type="simple"><person-group><name name-style="western"><surname>Drew</surname><given-names>RAI</given-names></name></person-group> (<year>1989</year>) <article-title>The tropical fruit flies (<tp:taxon-name><tp:taxon-name-part taxon-name-part-type="order">Diptera</tp:taxon-name-part></tp:taxon-name>: <tp:taxon-name><tp:taxon-name-part taxon-name-part-type="family">Tephritidae</tp:taxon-name-part></tp:taxon-name>: <tp:taxon-name><tp:taxon-name-part taxon-name-part-type="subfamily">Dacinae</tp:taxon-name-part></tp:taxon-name>) of the Australasian and Oceanian regions.</article-title><source>Memoirs of the Queensland Museum</source><volume>26</volume>: <fpage>1</fpage>–<lpage>521</lpage>.</mixed-citation></ref><ref id="B35"><mixed-citation xmlns:xlink="http://www.w3.org/1999/xlink" xlink:type="simple"><person-group><name name-style="western"><surname>Stark</surname><given-names>JD</given-names></name><name name-style="western"><surname>Leblanc</surname><given-names>L</given-names></name><name name-style="western"><surname>Mau</surname><given-names>RFL</given-names></name><name name-style="western"><surname>Manoukis</surname><given-names>NC</given-names></name></person-group> (<year>2018</year>) In memory of Roger Irvin Vargas (1947–2018). Proceedings the Hawaiian Entomological Society 50: v–vii. <ext-link xlink:type="simple" ext-link-type="uri" xlink:href="http://hdl.handle.net/10125/59374">http://hdl.handle.net/10125/59374</ext-link></mixed-citation></ref><ref id="B7"><mixed-citation xmlns:xlink="http://www.w3.org/1999/xlink" xlink:type="simple"><person-group><name name-style="western"><surname>Doorenweerd</surname><given-names>C</given-names></name><name name-style="western"><surname>Jose</surname><given-names>MS</given-names></name><name name-style="western"><surname>Leblanc</surname><given-names>L</given-names></name><name name-style="western"><surname>Barr</surname><given-names>N</given-names></name><name name-style="western"><surname>Geib</surname><given-names>S</given-names></name><name name-style="western"><surname>Chung</surname><given-names>AYC</given-names></name><name name-style="western"><surname>Dupuis</surname><given-names>J</given-names></name><name name-style="western"><surname>Ekayanti</surname><given-names>A</given-names></name><name name-style="western"><surname>Fiegalan</surname><given-names>ER</given-names></name><name name-style="western"><surname>Hemachandra</surname><given-names>KS</given-names></name><name name-style="western"><surname>Chia-lung</surname><given-names>MAH</given-names></name></person-group> (<year>2020</year>) DNA barcodes and reliable molecular identifications in a diverse group of invasive pests: lessons from <italic><tp:taxon-name><tp:taxon-name-part taxon-name-part-type="genus">Bactrocera</tp:taxon-name-part></tp:taxon-name></italic> fruit flies on variation across the COI gene, introgression, and standardization. bioRxiv. <ext-link xlink:type="simple" ext-link-type="doi" xlink:href="10.1101/2020.11.23.394510">https://doi.org/10.1101/2020.11.23.394510</ext-link></mixed-citation></ref></ref-list></tp:taxon-treatment>
